# Supplementary material for: Switching the NIR upconversion of nanoparticles for the orthogonal activation of photoacoustic imaging and phototherapy
Source: Nat Commun. 2022 Jun 7;13:3149. doi: 10.1038/s41467-022-30713-w (PMC9174188; doi:10.1038/s41467-022-30713-w)
Supplement: Supplementary file 3 — Source Data [file 41467_2022_30713_MOESM3_ESM.xlsx]

## Sheet: Fig.1
Fig. 1d							Fig. 1e
Wavelength (nm)	CW	100 μs	10 μs	100 ns	10 ns		Power density (W cm-2)	Emission intensity ratio (CW)	Emission intensity ratio (PW)
575.56	0.00373	0.00358	0.00238	0.00551	0.0053		0.2	0.87	8.25
576.33	0.00402	0.00313	0.00193	0.00481	0.00463		0.4	0.9	8.16
577.11	0.00344	0.00268	0.00193	0.00441	0.00424		0.6	0.89	8.27
577.89	0.00287	0.00246	0.00134	0.00383	0.00369		0.8	0.87	8.37
578.67	0.0043	0.00268	0.00179	0.00348	0.00335		1	0.88	8.32
579.44	0.00287	0.00201	0.00179	0.00307	0.00295		1.2	0.88	8.3
580.22	0.00258	0.00224	0.00179	0.00296	0.00285
581	0.00402	0.00291	0.00149	0.00284	0.00273
581.78	0.00258	0.00179	0.00208	0.00267	0.00257
582.55	0.00201	0.00268	0.00119	0.00261	0.00251
583.33	0.00258	0.00224	0.00179	0.00249	0.0024
584.11	0.0023	0.00156	0.00164	0.00232	0.00223
584.88	0.00258	0.00224	0.00134	0.00244	0.00235
585.66	0.00316	0.00201	0.00149	0.00215	0.00207
586.44	0.00201	0.00134	0.00149	0.00238	0.00229
587.22	0.00258	0.00201	0.00104	0.00232	0.00223
587.99	0.00316	0.00156	0.00134	0.00209	0.00201
588.77	0.00172	0.00134	0.00119	0.0022	0.00212
589.54	0.0023	0.00224	0.00119	0.0022	0.00212
590.32	0.00316	0.00201	0.00164	0.00215	0.00207
591.1	0.00287	0.00179	0.00104	0.00197	0.0019
591.87	0.0023	0.00224	0.00104	0.00186	0.00179
592.65	0.00258	0.00134	0.00149	0.0018	0.00173
593.43	0.00201	0.00156	0.00104	0.00191	0.00184
594.2	0.00201	0.00156	0.00104	0.00197	0.0019
594.98	0.00287	0.00112	0.00104	0.00162	0.00156
595.75	0.00172	0.00201	0.000892791	0.00203	0.00195
596.53	0.0023	0.00201	0.00134	0.00174	0.00168
597.3	0.00258	0.00179	0.00119	0.00162	0.00156
598.08	0.00201	0.00112	0.000743992	0.00174	0.00168
598.86	0.0023	0.00201	0.00134	0.00186	0.00179
599.63	0.0023	0.00134	0.00104	0.00145	0.0014
600.41	0.0023	0.00112	0.000892791	0.00168	0.00162
601.18	0.00172	0.00134	0.00164	0.00157	0.00151
601.96	0.00258	0.00112	0.00104	0.00145	0.0014
602.73	0.00201	0.00156	0.00104	0.00174	0.00168
603.51	0.0023	0.00112	0.00104	0.00162	0.00156
604.28	0.0023	0.00156	0.000743992	0.00162	0.00156
605.06	0.00115	0.00179	0.00119	0.00174	0.00168
605.83	0.00201	0.00134	0.00134	0.00157	0.00151
606.61	0.00258	0.00112	0.000892791	0.00174	0.00168
607.38	0.00201	0.00156	0.00119	0.00186	0.00179
608.15	0.00258	0.00201	0.000892791	0.0018	0.00173
608.93	0.00201	0.00112	0.000892791	0.00162	0.00156
609.7	0.00143	0.00156	0.00149	0.00174	0.00168
610.48	0.00287	0.00134	0.00104	0.00174	0.00168
611.25	0.00201	0.00156	0.00119	0.00186	0.00179
612.03	0.00143	0.00179	0.00134	0.00215	0.00207
612.8	0.0023	0.00134	0.00149	0.00215	0.00207
613.57	0.0023	0.00179	0.000892791	0.00244	0.00235
614.35	0.00172	0.00179	0.00119	0.00296	0.00285
615.12	0.00172	0.00134	0.00119	0.00319	0.00307
615.9	0.00201	0.00201	0.00104	0.00348	0.00335
616.67	0.00172	0.00134	0.00149	0.00394	0.00379
617.44	0.0023	0.00112	0.00104	0.00412	0.00396
618.22	0.00316	0.00179	0.000892791	0.00377	0.00363
618.99	0.0023	0.00179	0.00164	0.00365	0.00351
619.76	0.00258	0.00134	0.00119	0.00319	0.00307
620.54	0.00258	0.00179	0.00104	0.0029	0.00279
621.31	0.0023	0.00156	0.00149	0.00284	0.00273
622.08	0.00201	0.00156	0.00104	0.00226	0.00217
622.86	0.00287	0.00201	0.00104	0.00255	0.00245
623.63	0.00172	0.00156	0.00134	0.00273	0.00263
624.4	0.00201	0.00179	0.000892791	0.00249	0.0024
625.17	0.00258	0.00201	0.00149	0.00244	0.00235
625.95	0.00201	0.00112	0.00149	0.00273	0.00263
626.72	0.00287	0.00224	0.00119	0.00267	0.00257
627.49	0.00258	0.00201	0.00134	0.00284	0.00273
628.26	0.00201	0.00112	0.00134	0.00284	0.00273
629.04	0.00316	0.00246	0.00104	0.0029	0.00279
629.81	0.00287	0.00246	0.00208	0.0036	0.00347
630.58	0.00201	0.00224	0.00208	0.00371	0.00357
631.35	0.00344	0.00246	0.00134	0.00418	0.00402
632.12	0.00316	0.00313	0.00164	0.0047	0.00452
632.9	0.00344	0.00313	0.00208	0.00539	0.00519
633.67	0.0043	0.0038	0.00253	0.00615	0.00592
634.44	0.00516	0.00425	0.00327	0.00777	0.00748
635.21	0.00488	0.00469	0.00342	0.00899	0.00865
635.98	0.0066	0.00581	0.00417	0.01131	0.01088
636.76	0.00717	0.00604	0.00491	0.01461	0.01406
637.53	0.0089	0.00827	0.0061	0.01722	0.01657
638.3	0.01176	0.01028	0.00744	0.02204	0.02121
639.07	0.01291	0.01095	0.00923	0.02627	0.02528
639.84	0.01463	0.01386	0.01012	0.03282	0.03159
640.61	0.01894	0.01721	0.01405	0.03507	0.03375
641.38	0.02123	0.01967	0.01675	0.03786	0.03644
642.15	0.02554	0.02392	0.01908	0.04069	0.03916
642.92	0.03013	0.0266	0.0243	0.04435	0.04268
643.7	0.03759	0.03152	0.02952	0.04878	0.04694
644.47	0.04476	0.03912	0.03532	0.05432	0.05228
645.24	0.0571	0.04605	0.04364	0.06184	0.05951
646.01	0.06772	0.05813	0.05583	0.07374	0.07097
646.78	0.08637	0.07758	0.07363	0.09088	0.08746
647.55	0.11306	0.10373	0.10167	0.11607	0.1117
648.32	0.1561	0.14621	0.14423	0.15806	0.15211
649.09	0.20861	0.19852	0.19839	0.21055	0.20263
649.86	0.27547	0.26805	0.26745	0.27668	0.26627
650.63	0.35409	0.33982	0.34134	0.35434	0.34101
651.4	0.42238	0.41739	0.41524	0.42117	0.40532
652.17	0.47977	0.47776	0.47849	0.4864	0.46809
652.94	0.58135	0.57299	0.57386	0.57709	0.55537
653.71	0.71334	0.71026	0.71216	0.71476	0.68786
654.48	0.87374	0.87749	0.87543	0.87015	0.8374
655.25	0.98364	0.98234	0.98472	0.98226	0.9453
656.02	1	1	1	1	0.96237
656.79	0.934	0.94031	0.9439	0.94656	0.91094
657.56	0.85595	0.85401	0.85705	0.86127	0.82886
658.33	0.81463	0.81802	0.81836	0.82239	0.79144
659.1	0.83099	0.82361	0.82919	0.83113	0.79985
659.86	0.83759	0.8482	0.84776	0.84988	0.8179
660.63	0.86542	0.85603	0.86382	0.86368	0.83118
661.4	0.87288	0.86519	0.87697	0.87866	0.84559
662.17	0.89154	0.8786	0.87988	0.88889	0.85544
662.94	0.87661	0.87525	0.87349	0.88383	0.85057
663.71	0.85681	0.85759	0.86169	0.86516	0.8326
664.48	0.82066	0.81467	0.81933	0.82355	0.79256
665.25	0.76098	0.75073	0.76729	0.77187	0.74282
666.02	0.70473	0.704	0.70733	0.71757	0.69057
666.78	0.6505	0.64722	0.65278	0.66004	0.6352
667.55	0.59254	0.59267	0.59552	0.6011	0.57848
668.32	0.53056	0.52828	0.52917	0.54056	0.52022
669.09	0.46915	0.46948	0.47056	0.47972	0.46167
669.86	0.41463	0.41136	0.41098	0.42353	0.40759
670.62	0.34864	0.34608	0.34715	0.361	0.34741
671.39	0.2835	0.28236	0.28467	0.29767	0.28647
672.16	0.22267	0.22468	0.22083	0.23639	0.22749
672.93	0.17016	0.17013	0.16802	0.18612	0.17912
673.7	0.134	0.13213	0.12972	0.14929	0.14367
674.46	0.10961	0.10552	0.10516	0.12363	0.11898
675.23	0.08895	0.08741	0.08581	0.10533	0.10137
676	0.07575	0.07534	0.07305	0.09255	0.08907
676.77	0.066	0.06439	0.06221	0.08221	0.07912
677.53	0.05796	0.055	0.0537	0.07427	0.07147
678.3	0.0505	0.04807	0.04635	0.06711	0.06458
679.07	0.04362	0.04181	0.04016	0.06126	0.05896
679.84	0.03788	0.03823	0.03532	0.05641	0.05429
680.6	0.03329	0.03219	0.03049	0.05122	0.04929
681.37	0.02984	0.02795	0.02585	0.04755	0.04576
682.14	0.02755	0.02571	0.02236	0.04405	0.04239
682.9	0.02382	0.02213	0.02004	0.04113	0.03958
683.67	0.02123	0.01967	0.01656	0.03834	0.0369
684.44	0.01951	0.01811	0.01424	0.03616	0.0348
685.2	0.01521	0.01498	0.01289	0.0341	0.03282
685.97	0.01607	0.01386	0.01018	0.03257	0.03134
686.74	0.01377	0.0123	0.00979	0.03124	0.03006
687.5	0.01176	0.01051	0.00766	0.03011	0.02898
688.27	0.01263	0.01051	0.00786	0.03025	0.02911
689.03	0.01234	0.01073	0.00824	0.03176	0.03056
689.8	0.01263	0.01185	0.00805	0.03414	0.03286
690.57	0.01377	0.01185	0.00921	0.03704	0.03565
691.33	0.01406	0.01319	0.00878	0.03964	0.03815
692.1	0.01349	0.01274	0.00848	0.04187	0.04029
692.86	0.01492	0.01408	0.00937	0.0428	0.04119
693.63	0.01492	0.01252	0.00833	0.04365	0.04201
694.39	0.01463	0.01319	0.00878	0.04359	0.04195
695.16	0.01578	0.01386	0.00923	0.04324	0.04161
695.93	0.01549	0.01319	0.00878	0.04113	0.03958
696.69	0.01435	0.01118	0.00744	0.03888	0.03742
697.46	0.01521	0.01252	0.00833	0.03976	0.03826
698.22	0.01693	0.01587	0.01056	0.04839	0.04657
698.99	0.02066	0.0199	0.01324	0.06098	0.05869
699.75	0.02468	0.02482	0.01652	0.0727	0.06996
700.52	0.02353	0.02526	0.01681	0.07638	0.07351
701.28	0.02037	0.0228	0.01518	0.06961	0.06699
702.05	0.01923	0.01811	0.01205	0.0575	0.05534
702.81	0.01492	0.01408	0.00937	0.04635	0.04461
703.58	0.01062	0.01118	0.00848	0.04674	0.04498
704.34	0.01062	0.00827	0.00699	0.03271	0.03148
705.1	0.00976	0.00648	0.00491	0.02325	0.02237
705.87	0.00631	0.00514	0.00402	0.01537	0.01479
706.63	0.00717	0.00469	0.00342	0.01044	0.01005
707.4	0.00545	0.0038	0.00268	0.00806	0.00776
708.16	0.00516	0.00425	0.00268	0.00719	0.00692
708.93	0.00488	0.00313	0.00283	0.00719	0.00692
709.69	0.0043	0.00268	0.00193	0.00626	0.00602
710.45	0.00402	0.00402	0.00253	0.00591	0.00569
711.22	0.0043	0.00268	0.00268	0.00563	0.00542
711.98	0.00402	0.00224	0.00208	0.00528	0.00508
712.75	0.00344	0.00291	0.00193	0.00528	0.00508
713.51	0.00402	0.00201	0.00179	0.00516	0.00497
714.27	0.00344	0.00246	0.00179	0.00476	0.00458
715.04	0.00287	0.00268	0.00193	0.00487	0.00469
715.8	0.00344	0.00179	0.00179	0.00447	0.0043
716.56	0.00344	0.00268	0.00164	0.00377	0.00363
717.33	0.00258	0.00201	0.00208	0.0036	0.00347
718.09	0.0043	0.00156	0.00164	0.0036	0.00347
718.85	0.00287	0.00246	0.00134	0.00313	0.00301
719.61	0.00172	0.00224	0.00149	0.00313	0.00301
720.38	0.00373	0.00201	0.00104	0.00319	0.00307
721.14	0.0023	0.00156	0.00164	0.00255	0.00245
721.9	0.00172	0.00201	0.00164	0.00278	0.00267
722.67	0.00316	0.00112	0.000892791	0.00267	0.00257
723.43	0.00258	0.00201	0.00119	0.00232	0.00223
724.19	0.00316	0.00201	0.00104	0.0022	0.00212
724.95	0.00258	0.00134	0.00104	0.00215	0.00207
725.72	0.00201	0.00179	0.00119	0.00191	0.00184
726.48	0.0023	0.00112	0.00149	0.00186	0.00179
727.24	0.00287	0.00134	0.000892791	0.0018	0.00173
728	0.0023	0.00246	0.00164	0.00162	0.00156
728.76	0.0023	0.00134	0.00149	0.0018	0.00173
729.53	0.00258	0.00179	0.000743992	0.0018	0.00173
730.29	0.00201	0.00179	0.00134	0.00168	0.00162
731.05	0.00287	0.000894254	0.00119	0.00162	0.00156
731.81	0.00316	0.00156	0.000892791	0.00174	0.00168
732.57	0.0023	0.00246	0.00149	0.00162	0.00156
733.33	0.00172	0.00156	0.000743992	0.00186	0.00179
734.1	0.00258	0.00134	0.000743992	0.00168	0.00162
734.86	0.00258	0.00156	0.00134	0.00157	0.00151
735.62	0.00287	0.000670691	0.00104	0.00191	0.00184
736.38	0.00201	0.00224	0.00104	0.0018	0.00173
737.14	0.00258	0.00179	0.00134	0.00186	0.00179
737.9	0.00201	0.000894254	0.000892791	0.00197	0.0019
738.66	0.00316	0.00224	0.00119	0.00186	0.00179
739.42	0.0023	0.00156	0.00134	0.00209	0.00201
740.18	0.00287	0.00112	0.00134	0.00209	0.00201
740.95	0.00316	0.00179	0.00119	0.00186	0.00179
741.71	0.0023	0.00156	0.00134	0.00215	0.00207
742.47	0.00287	0.00134	0.000892791	0.00209	0.00201
743.23	0.00287	0.00246	0.00134	0.0022	0.00212
743.99	0.00287	0.00156	0.00134	0.00209	0.00201
744.75	0.00373	0.00201	0.00119	0.00226	0.00217
745.51	0.00344	0.00224	0.00149	0.0022	0.00212
746.27	0.0023	0.00134	0.00119	0.00232	0.00223
747.03	0.00373	0.00134	0.00164	0.00232	0.00223
747.79	0.0043	0.00246	0.00164	0.00203	0.00195
748.55	0.00316	0.00156	0.00119	0.00238	0.00229
749.31	0.0043	0.00246	0.00164	0.00255	0.00245
750.07	0.0043	0.00268	0.00223	0.00232	0.00223
750.83	0.00344	0.00201	0.00164	0.00244	0.00235
751.59	0.00459	0.00335	0.00193	0.00249	0.0024
752.35	0.00488	0.00268	0.00208	0.00244	0.00235
753.11	0.0043	0.00246	0.00134	0.00255	0.00245
753.87	0.00459	0.00335	0.00193	0.00244	0.00235
754.63	0.00459	0.00201	0.00208	0.00232	0.00223
755.38	0.00459	0.00246	0.00164	0.00273	0.00263
756.14	0.00574	0.00358	0.00193	0.00261	0.00251
756.9	0.00603	0.00268	0.00179	0.0029	0.00279
757.66	0.00488	0.00313	0.00179	0.00313	0.00301
758.42	0.00689	0.00335	0.00268	0.00325	0.00313
759.18	0.00832	0.00313	0.00253	0.00365	0.00351
759.94	0.00689	0.00358	0.00223	0.00394	0.00379
760.7	0.00947	0.00358	0.00312	0.004	0.00385
761.46	0.01062	0.00425	0.00312	0.00441	0.00424
762.21	0.01004	0.00447	0.00387	0.00476	0.00458
762.97	0.01234	0.00537	0.00432	0.00528	0.00508
763.73	0.01349	0.00604	0.00387	0.00557	0.00536
764.49	0.01492	0.00671	0.00536	0.00632	0.00608
765.25	0.01836	0.0076	0.00565	0.00696	0.0067
766.01	0.02009	0.00827	0.00565	0.00783	0.00212
766.76	0.0241	0.01006	0.00684	0.00864	0.00223
767.52	0.02755	0.01073	0.00804	0.00992	0.00223
768.28	0.0307	0.01163	0.00893	0.01084	0.00195
769.04	0.03443	0.01386	0.01012	0.01195	0.00229
769.79	0.03902	0.01543	0.01146	0.01334	0.00245
770.55	0.04534	0.01744	0.01324	0.01479	0.00223
771.31	0.05194	0.02012	0.01488	0.01653	0.00235
772.07	0.06083	0.02101	0.01696	0.01879	0.0024
772.82	0.06514	0.02526	0.0186	0.02053	0.00235
773.58	0.07174	0.02839	0.02143	0.0232	0.00245
774.34	0.0858	0.03108	0.02336	0.02465	0.00235
775.1	0.09641	0.03465	0.02678	0.0272	0.00223
775.85	0.10588	0.03957	0.03065	0.02975	0.00263
776.61	0.12195	0.04382	0.03363	0.03242	0.00251
777.37	0.14089	0.04963	0.03765	0.03566	0.00279
778.12	0.15524	0.05723	0.04241	0.03961	0.00301
778.88	0.17532	0.06148	0.04687	0.04239	0.00313
779.64	0.1957	0.06908	0.05074	0.04616	0.00351
780.39	0.21779	0.07489	0.05654	0.04987	0.00379
781.15	0.24419	0.08562	0.06354	0.05242	0.00385
781.91	0.26944	0.09233	0.07023	0.05683	0.00424
782.66	0.29469	0.1053	0.07529	0.06008	0.00458
783.42	0.32597	0.11133	0.08348	0.06489	0.00508
784.18	0.35753	0.12363	0.09166	0.06947	0.00536
784.93	0.39397	0.13526	0.10059	0.07562	0.00608
785.69	0.42755	0.14599	0.10818	0.0809	0.0067
786.44	0.46514	0.15806	0.11785	0.08722	0.00112
787.2	0.49613	0.16544	0.12618	0.0922	0.000893
787.96	0.52539	0.1746	0.13288	0.09713	0.00106
788.71	0.55323	0.186	0.13749	0.10102	0.001
789.47	0.5759	0.19361	0.14419	0.10548	0.000949
790.22	0.60029	0.1992	0.15118	0.10919	0.000893
790.98	0.62066	0.20568	0.15668	0.11215	0.00112
791.73	0.64792	0.21641	0.16249	0.11731	0.000893
792.49	0.68551	0.22423	0.17037	0.12329	0.000949
793.24	0.71937	0.2419	0.1799	0.13059	0.000949
794	0.76098	0.25643	0.1915	0.13715	0.000837
794.75	0.81205	0.27543	0.20371	0.14515	0.000893
795.51	0.86887	0.28795	0.21933	0.15437	0.00106
796.26	0.93372	0.32059	0.23614	0.1633	0.000837
797.02	1.00717	0.33892	0.25311	0.17345	0.000837
797.77	1.06428	0.35435	0.26397	0.18035	0.000949
798.53	1.11076	0.36866	0.27632	0.18539	0.000949
799.28	1.1099	0.37044	0.27677	0.18522	0.000837
800.04	1.09699	0.36284	0.2729	0.18075	0.001
800.79	1.03558	0.34317	0.25787	0.17095	0.000837
801.55	0.95036	0.31031	0.23376	0.15356	0.000949
802.3	0.82267	0.27096	0.20132	0.13477	0.000949
803.06	0.67346	0.22066	0.16427	0.10943	0.000893
803.81	0.52281	0.17214	0.12767	0.08391	0.000949
804.56	0.38135	0.12251	0.09255	0.06054	0.000949
805.32	0.26571	0.08697	0.06324	0.04204	0.000781
806.07	0.17877	0.05835	0.0439	0.02859	0.000893
806.83	0.11707	0.03734	0.02887	0.01914	0.000949
807.58	0.07633	0.02616	0.01875	0.0127	0.000837
808.33	0.05079	0.01677	0.01309	0.00847	0.00815
809.09	0.03472	0.01095	0.00848	0.0062	0.00597
809.84	0.02353	0.00917	0.0064	0.00452	0.00435
810.59	0.01664	0.00626	0.00432	0.00342	0.00329
811.35	0.01291	0.00447	0.00327	0.00273	0.00263
812.1	0.01033	0.00402	0.00312	0.00226	0.00217
812.85	0.00918	0.00335	0.00283	0.00186	0.00179
813.61	0.00603	0.00268	0.00193	0.00186	0.00179
814.36	0.00603	0.00358	0.00238	0.00151	0.00145
815.11	0.00516	0.00179	0.00149	0.00151	0.00145
815.87	0.0043	0.00224	0.00164	0.00139	0.00134
816.62	0.0043	0.00268	0.00179	0.00122	0.00117
817.37	0.00459	0.00179	0.00149	0.00133	0.00128
818.12	0.00316	0.00179	0.00149	0.00133	0.00128
818.88	0.0043	0.00224	0.00164	0.00116	0.00112
819.63	0.00373	0.00156	0.00104	0.00128	0.00123
820.38	0.00287	0.00156	0.00119	0.0011	0.00106
821.13	0.00373	0.00156	0.00149	0.00104	0.001
821.89	0.00316	0.00179	0.00104	0.00122	0.00117
822.64	0.00258	0.00224	0.000892791	0.00104	0.001
823.39	0.00316	0.00179	0.00119	0.0011	0.00106
824.14	0.00258	0.00112	0.000892791	0.0011	0.00106
824.89	0.00316	0.00201	0.00134	0.00116	0.00112
825.65	0.00344	0.00156	0.000892791	0.000985827	0.000949
826.4	0.00373	0.00112	0.000595194	0.00116	0.00112
827.15	0.0023	0.00201	0.000892791	0.000927837	0.000893
827.9	0.00373	0.00179	0.00104	0.0011	0.00106
828.65	0.00344	0.00134	0.00104	0.00104	0.001
829.4	0.0023	0.00156	0.00119	0.000985827	0.000949
830.16	0.00344	0.00156	0.000743992	0.000927837	0.000893
830.91	0.00344	0.00179	0.000892791	0.00116	0.00112
831.66	0.00201	0.00112	0.00149	0.000927837	0.000893
832.41	0.00287	0.00112	0.000743992	0.000985827	0.000949
833.16	0.00287	0.00201	0.000743992	0.000985827	0.000949
833.91	0.00172	0.00201	0.00134	0.000869848	0.000837
834.66	0.00287	0.000894254	0.000595194	0.000927837	0.000893
835.41	0.0023	0.00179	0.00104	0.0011	0.00106
836.16	0.00143	0.00179	0.00119	0.000869848	0.000837
836.91	0.00344	0.00112	0.000595194	0.000869848	0.000837
837.66	0.0023	0.00156	0.00104	0.000985827	0.000949
838.42	0.00258	0.00156	0.00119	0.000985827	0.000949
839.17	0.00287	0.00112	0.000743992	0.000869848	0.000837
839.92	0.00258	0.00179	0.00104	0.00104	0.001
840.67	0.00201	0.00134	0.000892791	0.000869848	0.000837
841.42	0.00258	0.000670691	0.000743992	0.000985827	0.000949
842.17	0.0023	0.00156	0.00119	0.000985827	0.000949
842.92	0.00201	0.000894254	0.000892791	0.000927837	0.000893
843.67	0.00258	0.00156	0.000892791	0.000985827	0.000949
844.42	0.00143	0.00134	0.00119	0.000985827	0.000949
845.17	0.00201	0.00112	0.000446395	0.000811858	0.000781
845.92	0.00258	0.00156	0.00104	0.000927837	0.000893
846.67	0.0023	0.00156	0.00104	0.000985827	0.000949
847.41	0.0023	0.00134	0.000743992	0.000869848	0.000837
848.16	0.00201	0.00156	0.000892791	0.000927837	0.000893
848.91	0.00258	0.00134	0.00104	0.000869848	0.000837
849.66	0.0023	0.00112	0.000446395	0.000811858	0.000781
850.41	0.00258	0.00134	0.00119	0.000927837	0.000893
851.16	0.00143	0.00134	0.00104	0.000811858	0.000781
851.91	0.00201	0.000894254	0.000595194	0.000753868	0.000725
852.66	0.0023	0.00156	0.00119	0.000869848	0.000837
853.41	0.00143	0.00134	0.000743992	0.000811858	0.000781
854.16	0.00172	0.00112	0.000743992	0.000811858	0.000781
854.91	0.00258	0.00156	0.00119	0.000927837	0.000893
855.65	0.00201	0.00112	0.000892791	0.000869848	0.000837
856.4	0.00258	0.00156	0.000595194	0.000695878	0.00067
857.15	0.0023	0.00179	0.00119	0.000985827	0.000949
857.9	0.0023	0.000894254	0.000743992	0.000753868	0.000725
858.65	0.00201	0.00112	0.000446395	0.000695878	0.00067
859.4	0.0023	0.00179	0.000892791	0.00104	0.001
860.15	0.00172	0.000670691	0.000743992	0.000753868	0.000725
860.89	0.00201	0.00134	0.000743992	0.000811858	0.000781
861.64	0.00143	0.00134	0.00119	0.000753868	0.000725
862.39	0.00115	0.00112	0.000446395	0.000695878	0.00067
863.14	0.00201	0.00179	0.000743992	0.000811858	0.000781
863.88	0.00172	0.00134	0.00104	0.000869848	0.000837
864.63	0.00143	0.000670691	0.000892791	0.000753868	0.000725
865.38	0.00258	0.00134	0.000892791	0.000811858	0.000781
866.13	0.00172	0.00112	0.00104	0.00104	0.001
866.88	0.00172	0.000447127	0.000743992	0.000753868	0.000725
867.62	0.0023	0.00112	0.00104	0.000869848	0.000837
868.37	0.0023	0.000670691	0.00104	0.000869848	0.000837
869.12	0.00143	0.00112	0.000297597	0.000753868	0.000725
869.86	0.00143	0.00134	0.000743992	0.000869848	0.000837
870.61	0.00201	0.000670691	0.000892791	0.000927837	0.000893
871.36	0.00172	0.00156	0.000446395	0.000695878	0.00067
872.11	0.00258	0.00134	0.00104	0.000869848	0.000837
872.85	0.00258	0.000670691	0.000743992	0.000869848	0.000837
873.6	0.00143	0.00156	0.000743992	0.000695878	0.00067
874.35	0.00201	0.00156	0.00104	0.00104	0.001
875.09	0.00201	0.00156	0.000743992	0.000811858	0.000781
875.84	0.00201	0.00156	0.000892791	0.000811858	0.000781
876.59	0.0023	0.00134	0.000892791	0.000753868	0.000725
877.33	0.00172	0.000894254	0.000892791	0.000695878	0.00067
878.08	0.000860832	0.00156	0.000595194	0.000869848	0.000837
878.82	0.00258	0.000894254	0.000743992	0.000869848	0.000837
879.57	0.00143	0.000894254	0.000297597	0.000753868	0.000725
880.32	0.00143	0.00201	0.000743992	0.000695878	0.00067
881.06	0.00258	0.000447127	0.000743992	0.000869848	0.000837
881.81	0.00172	0.00134	0.000892791	0.000753868	0.000725
882.55	0.00172	0.00112	0.000892791	0.000811858	0.000781
883.3	0.00258	0.00112	0.00104	0.000869848	0.000837
884.05	0.00172	0.000894254	0.000446395	0.000695878	0.00067
884.79	0.00143	0.00179	0.00119	0.000637888	0.000614
885.54	0.00258	0.00112	0.000892791	0.000927837	0.000893
886.28	0.00201	0.00112	0.000743992	0.000753868	0.000725
887.03	0.00115	0.00134	0.00104	0.000695878	0.00067
887.77	0.00287	0.000447127	0.000446395	0.000927837	0.000893
888.52	0.00172	0.00156	0.000595194	0.000811858	0.000781
889.26	0.00172	0.00179	0.00119	0.000811858	0.000781
890.01	0.00258	0.000670691	0.000446395	0.000869848	0.000837
890.75	0.00172	0.00112	0.000446395	0.000695878	0.00067
891.5	0.00115	0.00156	0.00119	0.000811858	0.000781
892.24	0.00172	0.000894254	0.000743992	0.000811858	0.000781
892.99	0.00143	0.00112	0.00104	0.000753868	0.000725
893.73	0.00172	0.00112	0.00104	0.000695878	0.00067
894.48	0.0023	0.000447127	0.000446395	0.000753868	0.000725
895.22	0.00143	0.00156	0.000892791	0.000637888	0.000614
895.97	0.00201	0.00112	0.000595194	0.000811858	0.000781
896.71	0.00258	0.00134	0.000743992	0.000869848	0.000837
897.45	0.00143	0.000894254	0.00104	0.000753868	0.000725
898.2	0.00172	0.00112	0.000892791	0.000927837	0.000893
898.94	0.00201	0.00112	0.000595194	0.000811858	0.000781
899.69	0.00172	0.00112	0.00104	0.000695878	0.00067
900.43	0.00172	0.000670691	0.000892791	0.000869848	0.000837
901.17	0.00201	0.00112	0.000446395	0.000811858	0.000781
901.92	0.00143	0.00112	0.000743992	0.000637888	0.000614
902.66	0.00143	0.000894254	0.00104	0.000811858	0.000781
903.41	0.0023	0.00156	0.000743992	0.000869848	0.000837
904.15	0.00172	0.000670691	0.000892791	0.000695878	0.00067
904.89	0.00172	0.000670691	0.000595194	0.000927837	0.000893
905.64	0.00201	0.00201	0.000595194	0.000637888	0.000614
906.38	0.000860832	0.00134	0.00104	0.000579898	0.000558
907.12	0.00172	0.000894254	0.000595194	0.000811858	0.000781
907.87	0.00201	0.00134	0.000743992	0.000869848	0.000837
908.61	0.00143	0.000670691	0.00104	0.000869848	0.000837
909.35	0.00172	0.000894254	0.000595194	0.000811858	0.000781
910.09	0.00172	0.00179	0.00104	0.000695878	0.00067
910.84	0.00172	0.000447127	0.000892791	0.000695878	0.00067
911.58	0.00115	0.000894254	0.000297597	0.000869848	0.000837
912.32	0.00201	0.00179	0.000892791	0.000753868	0.000725
913.07	0.00172	0.00112	0.000595194	0.000811858	0.000781
913.81	0.00143	0.000894254	0.000595194	0.000753868	0.000725
914.55	0.00258	0.00156	0.000892791	0.000695878	0.00067
915.29	0.00115	0.00112	0.000595194	0.000695878	0.00067
916.03	0.0023	0.00134	0.000743992	0.000869848	0.000837
916.78	0.00287	0.00112	0.000892791	0.000753868	0.000725
917.52	0.00172	0.000894254	0.000595194	0.000753868	0.000725
918.26	0.00115	0.00179	0.000595194	0.000927837	0.000893
919	0.00172	0.000894254	0.000892791	0.000811858	0.000781
919.75	0.00143	0.000447127	0.000446395	0.000869848	0.000837
920.49	0.00201	0.00201	0.000743992	0.000869848	0.000837
921.23	0.0023	0.000670691	0.000595194	0.000637888	0.000614
921.97	0.00172	0.00112	0.000446395	0.000753868	0.000725
922.71	0.00172	0.00112	0.00104	0.000753868	0.000725
923.45	0.0023	0.00112	0.00104	0.000695878	0.00067
924.19	0.00201	0.000894254	0.000446395	0.000695878	0.00067
924.94	0.0023	0.00156	0.000892791	0.000869848	0.000837
925.68	0.00258	0.000894254	0.000595194	0.000637888	0.000614

## Sheet: Fig.2
Fig. 2a				Fig. 2b				Fig. 2c			Fig. 2e
Time (ms)	Normailized intensity (660 nm)	Normailized intensity (800 nm)		Time (ms)	Normailized intensity (660 nm)	Normailized intensity (800 nm)		Frequency (kHz)	Emission intensity ratio		Time (ms)	Normailized intensity (with Tm3+)	Normailized intensity (without Tm3+)
-2.5	0.00223	0.00372		-2.5	0.00148	0.00215		1	1.149		-2.5	0.00223	0.00148
-2.496	0.0022	0.00362		-2.496	0.00106	0.00179		2	1.15		-2.496	0.0022	0.00106
-2.492	0.00259	0.00604		-2.492	0.00182	0.00302		4	1.161		-2.492	0.00259	0.00182
-2.488	0.00172	0.0047		-2.488	0.00178	0.00189		6	1.1556		-2.488	0.00172	0.00178
-2.484	0.00223	0.00532		-2.484	0.00204	0.0022		8	1.155		-2.484	0.00223	0.00204
-2.48	0.00249	0.0046		-2.48	0.00212	0.00251		10	1.157		-2.48	0.00249	0.00212
-2.476	0.00225	0.00455		-2.476	0.00208	0.00199					-2.476	0.00225	0.00208
-2.472	0.00211	0.00403		-2.472	0.000932715	0.0023					-2.472	0.00211	0.000932715
-2.468	0.00228	0.00548		-2.468	0.00284	0.00261					-2.468	0.00228	0.00284
-2.464	0.00201	0.0047		-2.464	0.00305	0.00281					-2.464	0.00201	0.00305
-2.46	0.00179	0.00331		-2.46	0.00165	0.00128					-2.46	0.00179	0.00165
-2.456	0.00179	0.00424		-2.456	0.00212	0.00158					-2.456	0.00179	0.00212
-2.452	0.00211	0.00594		-2.452	0.00182	0.00194					-2.452	0.00211	0.00182
-2.448	0.00199	0.00496		-2.448	0.00254	0.00215					-2.448	0.00199	0.00254
-2.444	0.00201	0.00263		-2.444	0.00157	0.0022					-2.444	0.00201	0.00157
-2.44	0.00242	0.00465		-2.44	0.00165	0.0021					-2.44	0.00242	0.00165
-2.436	0.00249	0.00486		-2.436	0.00242	0.00297					-2.436	0.00249	0.00242
-2.432	0.00196	0.00434		-2.432	0.00178	0.00133					-2.432	0.00196	0.00178
-2.428	0.00186	0.0032		-2.428	0.0025	0.00133					-2.428	0.00186	0.0025
-2.424	0.00196	0.00501		-2.424	0.00229	0.00235					-2.424	0.00196	0.00229
-2.42	0.00208	0.00424		-2.42	0.00246	0.00256					-2.42	0.00208	0.00246
-2.416	0.00167	0.00408		-2.416	0.00195	0.00184					-2.416	0.00167	0.00195
-2.412	0.00133	0.00351		-2.412	0.00199	0.00266					-2.412	0.00133	0.00199
-2.408	0.0015	0.00382		-2.408	0.00131	0.00184					-2.408	0.0015	0.00131
-2.404	0.00126	0.00418		-2.404	0.00267	0.0021					-2.404	0.00126	0.00267
-2.4	0.00172	0.00403		-2.4	0.0014	0.00118					-2.4	0.00172	0.0014
-2.396	0.00145	0.00408		-2.396	0.00199	0.00204					-2.396	0.00145	0.00199
-2.392	0.0015	0.0047		-2.392	0.00174	0.0022					-2.392	0.0015	0.00174
-2.388	0.00169	0.00444		-2.388	0.00242	0.00194					-2.388	0.00169	0.00242
-2.384	0.00145	0.00403		-2.384	0.00216	0.00266					-2.384	0.00145	0.00216
-2.38	0.0016	0.00517		-2.38	0.00208	0.00291					-2.38	0.0016	0.00208
-2.376	0.00138	0.00501		-2.376	0.000975109	0.00281					-2.376	0.00138	0.000975109
-2.372	0.0016	0.00511		-2.372	0.00153	0.00189					-2.372	0.0016	0.00153
-2.368	0.00189	0.00558		-2.368	0.00148	0.00215					-2.368	0.00189	0.00148
-2.364	0.00215	0.00584		-2.364	0.00182	0.00368					-2.364	0.00215	0.00182
-2.36	0.00177	0.0047		-2.36	0.00174	0.00184					-2.36	0.00177	0.00174
-2.356	0.0022	0.0062		-2.356	0.00148	0.00076687					-2.356	0.0022	0.00148
-2.352	0.00252	0.00558		-2.352	0.0014	0.0022					-2.352	0.00252	0.0014
-2.348	0.00441	0.00439		-2.348	0.00148	0.00266					-2.348	0.00441	0.00148
-2.344	0.0037	0.00542		-2.344	0.00136	0.00184					-2.344	0.0037	0.00136
-2.34	0.00433	0.00584		-2.34	0.00208	0.00225					-2.34	0.00433	0.00208
-2.336	0.00412	0.00702		-2.336	0.0011	0.00251					-2.336	0.00412	0.0011
-2.332	0.0039	0.00563		-2.332	0.00187	0.00225					-2.332	0.0039	0.00187
-2.328	0.0047	0.00532		-2.328	0.00136	0.00194					-2.328	0.0047	0.00136
-2.324	0.00474	0.00661		-2.324	0.0022	0.00286					-2.324	0.00474	0.0022
-2.32	0.00436	0.00532		-2.32	0.00123	0.00107					-2.32	0.00436	0.00123
-2.316	0.00414	0.00387		-2.316	0.00136	0.00199					-2.316	0.00414	0.00136
-2.312	0.00414	0.00646		-2.312	0.00199	0.00184					-2.312	0.00414	0.00199
-2.308	0.00431	0.0062		-2.308	0.00216	0.00179					-2.308	0.00431	0.00216
-2.304	0.00402	0.00646		-2.304	0.00191	0.0021					-2.304	0.00402	0.00191
-2.3	0.00421	0.00625		-2.3	0.00199	0.0022					-2.3	0.00421	0.00199
-2.296	0.00366	0.0063		-2.296	0.00229	0.000715748					-2.296	0.00366	0.00229
-2.292	0.00344	0.00589		-2.292	0.00225	0.0022					-2.292	0.00344	0.00225
-2.288	0.003	0.00553		-2.288	0.000932715	0.00169					-2.288	0.003	0.000932715
-2.284	0.00293	0.00527		-2.284	0.00182	0.00261					-2.284	0.00293	0.00182
-2.28	0.0031	0.00573		-2.28	0.00187	0.00107					-2.28	0.0031	0.00187
-2.276	0.00378	0.00522		-2.276	0.00174	0.00286					-2.276	0.00378	0.00174
-2.272	0.00332	0.00537		-2.272	0.00225	0.0022					-2.272	0.00332	0.00225
-2.268	0.00344	0.00702		-2.268	0.0014	0.0023					-2.268	0.00344	0.0014
-2.264	0.00332	0.00708		-2.264	0.00153	0.00261					-2.264	0.00332	0.00153
-2.26	0.00419	0.00677		-2.26	0.00178	0.00302					-2.26	0.00419	0.00178
-2.256	0.00385	0.00558		-2.256	0.0014	0.00112					-2.256	0.00385	0.0014
-2.252	0.003	0.00625		-2.252	0.00174	0.00225					-2.252	0.003	0.00174
-2.248	0.00295	0.00537		-2.248	0.0017	0.000511249					-2.248	0.00295	0.0017
-2.244	0.00416	0.00553		-2.244	0.00216	0.0023					-2.244	0.00416	0.00216
-2.24	0.00443	0.00542		-2.24	0.00225	0.00276					-2.24	0.00443	0.00225
-2.236	0.00506	0.00584		-2.236	0.00195	0.00271					-2.236	0.00506	0.00195
-2.232	0.00482	0.00486		-2.232	0.00178	0.00199					-2.232	0.00482	0.00178
-2.228	0.00462	0.00589		-2.228	0.00191	0.00189					-2.228	0.00462	0.00191
-2.224	0.00508	0.0062		-2.224	0.00212	0.0022					-2.224	0.00508	0.00212
-2.22	0.00472	0.00501		-2.22	0.00187	0.00174					-2.22	0.00472	0.00187
-2.216	0.00424	0.00398		-2.216	0.0011	0.00245					-2.216	0.00424	0.0011
-2.212	0.00448	0.00579		-2.212	0.00144	0.00199					-2.212	0.00448	0.00144
-2.208	0.00441	0.00532		-2.208	0.00187	0.00276					-2.208	0.00441	0.00187
-2.204	0.00443	0.00398		-2.204	0.00212	0.00164					-2.204	0.00443	0.00212
-2.2	0.00445	0.00341		-2.2	0.00182	0.00199					-2.2	0.00445	0.00182
-2.196	0.00448	0.00553		-2.196	0.00242	0.00189					-2.196	0.00448	0.00242
-2.192	0.00431	0.00429		-2.192	0.00284	0.00245					-2.192	0.00431	0.00284
-2.188	0.00424	0.00362		-2.188	0.00114	0.00291					-2.188	0.00424	0.00114
-2.184	0.00455	0.0046		-2.184	0.00161	0.00281					-2.184	0.00455	0.00161
-2.18	0.0047	0.00429		-2.18	0.0022	0.00215					-2.18	0.0047	0.0022
-2.176	0.0045	0.00413		-2.176	0.0014	0.00179					-2.176	0.0045	0.0014
-2.172	0.0046	0.00356		-2.172	0.0028	0.00133					-2.172	0.0046	0.0028
-2.168	0.00436	0.0048		-2.168	0.00157	0.00189					-2.168	0.00436	0.00157
-2.164	0.00414	0.00455		-2.164	0.00148	0.00353					-2.164	0.00414	0.00148
-2.16	0.00344	0.00346		-2.16	0.00144	0.00164					-2.16	0.00344	0.00144
-2.156	0.00385	0.00455		-2.156	0.00187	0.0022					-2.156	0.00385	0.00187
-2.152	0.00366	0.00439		-2.152	0.00131	0.00128					-2.152	0.00366	0.00131
-2.148	0.00346	0.00511		-2.148	0.00148	0.00102					-2.148	0.00346	0.00148
-2.144	0.0032	0.00475		-2.144	0.00208	0.00123					-2.144	0.0032	0.00208
-2.14	0.00317	0.00532		-2.14	0.00114	0.00118					-2.14	0.00317	0.00114
-2.136	0.0038	0.00558		-2.136	0.00182	0.00179					-2.136	0.0038	0.00182
-2.132	0.00465	0.00522		-2.132	0.00208	0.00184					-2.132	0.00465	0.00208
-2.128	0.00409	0.00496		-2.128	0.000932715	0.00291					-2.128	0.00409	0.000932715
-2.124	0.0037	0.00455		-2.124	0.00204	0.0021					-2.124	0.0037	0.00204
-2.12	0.00349	0.00424		-2.12	0.00123	0.00174					-2.12	0.00349	0.00123
-2.116	0.00387	0.00465		-2.116	0.0022	0.00266					-2.116	0.00387	0.0022
-2.112	0.00344	0.00558		-2.112	0.00204	0.00225					-2.112	0.00344	0.00204
-2.108	0.00368	0.00573		-2.108	0.00182	0.00158					-2.108	0.00368	0.00182
-2.104	0.003	0.00455		-2.104	0.00161	0.00076687					-2.104	0.003	0.00161
-2.1	0.00317	0.00491		-2.1	0.00237	0.00251					-2.1	0.00317	0.00237
-2.096	0.0032	0.00553		-2.096	0.00237	0.0022					-2.096	0.0032	0.00237
-2.092	0.00278	0.00486		-2.092	0.00178	0.00133					-2.092	0.00278	0.00178
-2.088	0.00298	0.00434		-2.088	0.00148	0.00261					-2.088	0.00298	0.00148
-2.084	0.00271	0.00542		-2.084	0.00123	0.0022					-2.084	0.00271	0.00123
-2.08	0.00283	0.00527		-2.08	0.00165	0.00225					-2.08	0.00283	0.00165
-2.076	0.00351	0.00439		-2.076	0.00157	0.00327					-2.076	0.00351	0.00157
-2.072	0.0032	0.00377		-2.072	0.00157	0.00204					-2.072	0.0032	0.00157
-2.068	0.00315	0.00589		-2.068	0.00187	0.00235					-2.068	0.00315	0.00187
-2.064	0.00349	0.00403		-2.064	0.00153	0.00199					-2.064	0.00349	0.00153
-2.06	0.00303	0.00279		-2.06	0.000975109	0.0023					-2.06	0.00303	0.000975109
-2.056	0.0032	0.0047		-2.056	0.0022	0.00353					-2.056	0.0032	0.0022
-2.052	0.00315	0.00444		-2.052	0.00199	0.00215					-2.052	0.00315	0.00199
-2.048	0.00283	0.00356		-2.048	0.0017	0.00235					-2.048	0.00283	0.0017
-2.044	0.00283	0.00398		-2.044	0.00212	0.00179					-2.044	0.00283	0.00212
-2.04	0.00286	0.00501		-2.04	0.00182	0.00138					-2.04	0.00286	0.00182
-2.036	0.00278	0.00449		-2.036	0.00131	0.00337					-2.036	0.00278	0.00131
-2.032	0.00199	0.00294		-2.032	0.00123	0.00118					-2.032	0.00199	0.00123
-2.028	0.00247	0.00393		-2.028	0.00165	0.00179					-2.028	0.00247	0.00165
-2.024	0.00203	0.00356		-2.024	0.00204	0.00225					-2.024	0.00203	0.00204
-2.02	0.00254	0.00408		-2.02	0.00127	0.00174					-2.02	0.00254	0.00127
-2.016	0.00208	0.00382		-2.016	0.00212	0.00348					-2.016	0.00208	0.00212
-2.012	0.00322	0.0046		-2.012	0.00187	0.00251					-2.012	0.00322	0.00187
-2.008	0.00274	0.00511		-2.008	0.00131	0.00322					-2.008	0.00274	0.00131
-2.004	0.00295	0.00542		-2.004	0.00229	0.00302					-2.004	0.00295	0.00229
-2	0.00307	0.00398		-2	0.00216	0.00148					-2	0.00307	0.00216
-1.996	0.00254	0.00387		-1.996	0.00178	0.00194					-1.996	0.00254	0.00178
-1.992	0.00244	0.00387		-1.992	0.000975109	0.0022					-1.992	0.00244	0.000975109
-1.988	0.00254	0.00522		-1.988	0.00195	0.00179					-1.988	0.00254	0.00195
-1.984	0.00271	0.00429		-1.984	0.00182	0.0022					-1.984	0.00271	0.00182
-1.98	0.00286	0.00434		-1.98	0.00212	0.00158					-1.98	0.00286	0.00212
-1.976	0.00208	0.00274		-1.976	0.00242	0.0021					-1.976	0.00208	0.00242
-1.972	0.00232	0.00398		-1.972	0.00174	0.00169					-1.972	0.00232	0.00174
-1.968	0.00254	0.0048		-1.968	0.00165	0.00164					-1.968	0.00254	0.00165
-1.964	0.00237	0.00382		-1.964	0.00204	0.00204					-1.964	0.00237	0.00204
-1.96	0.0024	0.00315		-1.96	0.00131	0.00194					-1.96	0.0024	0.00131
-1.956	0.0023	0.00372		-1.956	0.00191	0.00128					-1.956	0.0023	0.00191
-1.952	0.00203	0.00377		-1.952	0.0017	0.00225					-1.952	0.00203	0.0017
-1.948	0.00191	0.00253		-1.948	0.000847923	0.00235					-1.948	0.00191	0.000847923
-1.944	0.00196	0.00284		-1.944	0.00195	0.00204					-1.944	0.00196	0.00195
-1.94	0.0024	0.00475		-1.94	0.00204	0.0024					-1.94	0.0024	0.00204
-1.936	0.00228	0.00351		-1.936	0.00195	0.00204					-1.936	0.00228	0.00195
-1.932	0.00174	0.003		-1.932	0.00195	0.00174					-1.932	0.00174	0.00195
-1.928	0.00208	0.00418		-1.928	0.0025	0.00302					-1.928	0.00208	0.0025
-1.924	0.00206	0.00403		-1.924	0.00187	0.00276					-1.924	0.00206	0.00187
-1.92	0.00199	0.00418		-1.92	0.00204	0.00204					-1.92	0.00199	0.00204
-1.916	0.00201	0.00294		-1.916	0.00136	0.00276					-1.916	0.00201	0.00136
-1.912	0.00223	0.00424		-1.912	0.00199	0.00256					-1.912	0.00223	0.00199
-1.908	0.00167	0.00382		-1.908	0.00178	0.00184					-1.908	0.00167	0.00178
-1.904	0.00179	0.00243		-1.904	0.00157	0.0023					-1.904	0.00179	0.00157
-1.9	0.00225	0.00294		-1.9	0.00208	0.0022					-1.9	0.00225	0.00208
-1.896	0.00174	0.00269		-1.896	0.00187	0.000920248					-1.896	0.00174	0.00187
-1.892	0.00203	0.00305		-1.892	0.0014	0.00225					-1.892	0.00203	0.0014
-1.888	0.00211	0.00346		-1.888	0.0022	0.00153					-1.888	0.00211	0.0022
-1.884	0.00237	0.00289		-1.884	0.0011	0.00184					-1.884	0.00237	0.0011
-1.88	0.00225	0.0046		-1.88	0.00161	0.00174					-1.88	0.00225	0.00161
-1.876	0.00223	0.00568		-1.876	0.00195	0.00251					-1.876	0.00223	0.00195
-1.872	0.00223	0.00413		-1.872	0.0025	0.00215					-1.872	0.00223	0.0025
-1.868	0.00201	0.00413		-1.868	0.00165	0.00235					-1.868	0.00201	0.00165
-1.864	0.00208	0.00289		-1.864	0.00195	0.0023					-1.864	0.00208	0.00195
-1.86	0.00162	0.00398		-1.86	0.00136	0.00266					-1.86	0.00162	0.00136
-1.856	0.00194	0.00377		-1.856	0.00191	0.00164					-1.856	0.00194	0.00191
-1.852	0.00186	0.00434		-1.852	0.0017	0.0024					-1.852	0.00186	0.0017
-1.848	0.00126	0.00346		-1.848	0.00136	0.00148					-1.848	0.00126	0.00136
-1.844	0.00186	0.00398		-1.844	0.00204	0.000920248					-1.844	0.00186	0.00204
-1.84	0.00184	0.00553		-1.84	0.00182	0.00204					-1.84	0.00184	0.00182
-1.836	0.00116	0.0046		-1.836	0.00182	0.00118					-1.836	0.00116	0.00182
-1.832	0.00131	0.003		-1.832	0.00229	0.00153					-1.832	0.00131	0.00229
-1.828	0.00153	0.00444		-1.828	0.00263	0.00199					-1.828	0.00153	0.00263
-1.824	0.00126	0.00387		-1.824	0.00199	0.00194					-1.824	0.00126	0.00199
-1.82	0.00133	0.00258		-1.82	0.00123	0.00189					-1.82	0.00133	0.00123
-1.816	0.00184	0.0015		-1.816	0.00195	0.00138					-1.816	0.00184	0.00195
-1.812	0.00206	0.00537		-1.812	0.00212	0.00266					-1.812	0.00206	0.00212
-1.808	0.00208	0.00372		-1.808	0.00191	0.00235					-1.808	0.00208	0.00191
-1.804	0.00169	0.00212		-1.804	0.00174	0.00266					-1.804	0.00169	0.00174
-1.8	0.00206	0.0032		-1.8	0.00165	0.00281					-1.8	0.00206	0.00165
-1.796	0.00157	0.00382		-1.796	0.00199	0.00204					-1.796	0.00157	0.00199
-1.792	0.00126	0.00284		-1.792	0.00204	0.00118					-1.792	0.00126	0.00204
-1.788	0.00157	0.00274		-1.788	0.00229	0.00153					-1.788	0.00157	0.00229
-1.784	0.00148	0.00367		-1.784	0.00144	0.0021					-1.784	0.00148	0.00144
-1.78	0.00123	0.00289		-1.78	0.00148	0.00307					-1.78	0.00123	0.00148
-1.776	0.0014	0.00196		-1.776	0.00157	0.00215					-1.776	0.0014	0.00157
-1.772	0.00179	0.00232		-1.772	0.00136	0.0021					-1.772	0.00179	0.00136
-1.768	0.00412	0.00305		-1.768	0.00208	0.00174					-1.768	0.00412	0.00208
-1.764	0.0045	0.00336		-1.764	0.00178	0.00225					-1.764	0.0045	0.00178
-1.76	0.00479	0.0032		-1.76	0.00276	0.00286					-1.76	0.00479	0.00276
-1.756	0.00407	0.00253		-1.756	0.00114	0.00276					-1.756	0.00407	0.00114
-1.752	0.00373	0.00377		-1.752	0.0017	0.00204					-1.752	0.00373	0.0017
-1.748	0.00458	0.00403		-1.748	0.00212	0.00261					-1.748	0.00458	0.00212
-1.744	0.00378	0.00269		-1.744	0.0022	0.00158					-1.744	0.00378	0.0022
-1.74	0.00363	0.00284		-1.74	0.00131	0.00169					-1.74	0.00363	0.00131
-1.736	0.00295	0.00139		-1.736	0.00127	0.0022					-1.736	0.00295	0.00127
-1.732	0.00327	0.003		-1.732	0.00199	0.000920248					-1.732	0.00327	0.00199
-1.728	0.00339	0.0048		-1.728	0.00276	0.000920248					-1.728	0.00339	0.00276
-1.724	0.00363	0.00563		-1.724	0.00182	0.00286					-1.724	0.00363	0.00182
-1.72	0.00329	0.00413		-1.72	0.00157	0.00276					-1.72	0.00329	0.00157
-1.716	0.00322	0.00408		-1.716	0.00187	0.00143					-1.716	0.00322	0.00187
-1.712	0.00426	0.00708		-1.712	0.00233	0.00256					-1.712	0.00426	0.00233
-1.708	0.00378	0.00682		-1.708	0.00148	0.00148					-1.708	0.00378	0.00148
-1.704	0.0037	0.00599		-1.704	0.00242	0.00153					-1.704	0.0037	0.00242
-1.7	0.00404	0.00635		-1.7	0.00178	0.00169					-1.7	0.00404	0.00178
-1.696	0.00351	0.00589		-1.696	0.00182	0.00204					-1.696	0.00351	0.00182
-1.692	0.00351	0.00573		-1.692	0.00119	0.0022					-1.692	0.00351	0.00119
-1.688	0.003	0.00589		-1.688	0.0017	0.00174					-1.688	0.003	0.0017
-1.684	0.00356	0.00739		-1.684	0.00229	0.00215					-1.684	0.00356	0.00229
-1.68	0.00312	0.00677		-1.68	0.00233	0.00266					-1.68	0.00312	0.00233
-1.676	0.00298	0.00491		-1.676	0.00216	0.00179					-1.676	0.00298	0.00216
-1.672	0.00303	0.00584		-1.672	0.00204	0.00189					-1.672	0.00303	0.00204
-1.668	0.00278	0.00542		-1.668	0.00212	0.00235					-1.668	0.00278	0.00212
-1.664	0.00288	0.00522		-1.664	0.00157	0.00112					-1.664	0.00288	0.00157
-1.66	0.00242	0.00542		-1.66	0.00225	0.0022					-1.66	0.00242	0.00225
-1.656	0.00312	0.00522		-1.656	0.00165	0.00143					-1.656	0.00312	0.00165
-1.652	0.00336	0.00496		-1.652	0.0011	0.00184					-1.652	0.00336	0.0011
-1.648	0.00249	0.00465		-1.648	0.0011	0.00133					-1.648	0.00249	0.0011
-1.644	0.00281	0.00522		-1.644	0.00144	0.0024					-1.644	0.00281	0.00144
-1.64	0.00288	0.0046		-1.64	0.00233	0.00194					-1.64	0.00288	0.00233
-1.636	0.00286	0.00382		-1.636	0.00165	0.00302					-1.636	0.00286	0.00165
-1.632	0.00295	0.00517		-1.632	0.00237	0.00066462					-1.632	0.00295	0.00237
-1.628	0.00281	0.00429		-1.628	0.00174	0.00169					-1.628	0.00281	0.00174
-1.624	0.00295	0.00475		-1.624	0.00182	0.00204					-1.624	0.00295	0.00182
-1.62	0.00218	0.00548		-1.62	0.00157	0.00245					-1.62	0.00218	0.00157
-1.616	0.00199	0.00444		-1.616	0.00225	0.000153371					-1.616	0.00199	0.00225
-1.612	0.00196	0.00367		-1.612	0.000847923	0.00174					-1.612	0.00196	0.000847923
-1.608	0.0016	0.00279		-1.608	0.00123	0.00261					-1.608	0.0016	0.00123
-1.604	0.00172	0.00372		-1.604	0.00165	0.00276					-1.604	0.00172	0.00165
-1.6	0.0022	0.00387		-1.6	0.00212	0.00107					-1.6	0.0022	0.00212
-1.596	0.00244	0.00393		-1.596	0.00178	0.00199					-1.596	0.00244	0.00178
-1.592	0.00138	0.00248		-1.592	0.00063594	0.00276					-1.592	0.00138	0.00063594
-1.588	0.00346	0.0032		-1.588	0.00208	0.00133					-1.588	0.00346	0.00208
-1.584	0.00353	0.00408		-1.584	0.0014	0.00256					-1.584	0.00353	0.0014
-1.58	0.00293	0.00346		-1.58	0.00259	0.00322					-1.58	0.00293	0.00259
-1.576	0.00305	0.00279		-1.576	0.00131	0.00164					-1.576	0.00305	0.00131
-1.572	0.00402	0.00294		-1.572	0.00254	0.0021					-1.572	0.00402	0.00254
-1.568	0.00375	0.00377		-1.568	0.0014	0.000613498					-1.568	0.00375	0.0014
-1.564	0.00378	0.00377		-1.564	0.00195	0.00286					-1.564	0.00378	0.00195
-1.56	0.00339	0.0032		-1.56	0.00199	0.00123					-1.56	0.00339	0.00199
-1.556	0.00382	0.00527		-1.556	0.00246	0.00153					-1.556	0.00382	0.00246
-1.552	0.00317	0.00455		-1.552	0.00199	0.00153					-1.552	0.00317	0.00199
-1.548	0.00317	0.00465		-1.548	0.00182	0.00204					-1.548	0.00317	0.00182
-1.544	0.00351	0.00367		-1.544	0.00204	0.00327					-1.544	0.00351	0.00204
-1.54	0.003	0.00356		-1.54	0.00225	0.00148					-1.54	0.003	0.00225
-1.536	0.00249	0.00356		-1.536	0.00174	0.00148					-1.536	0.00249	0.00174
-1.532	0.00266	0.00398		-1.532	0.0017	0.00128					-1.532	0.00266	0.0017
-1.528	0.00276	0.00372		-1.528	0.00259	0.00138					-1.528	0.00276	0.00259
-1.524	0.00249	0.00331		-1.524	0.0014	0.00225					-1.524	0.00249	0.0014
-1.52	0.00203	0.00253		-1.52	0.0011	0.00158					-1.52	0.00203	0.0011
-1.516	0.0024	0.00413		-1.516	0.0014	0.00256					-1.516	0.0024	0.0014
-1.512	0.00206	0.00258		-1.512	0.00114	0.0022					-1.512	0.00206	0.00114
-1.508	0.00232	0.00207		-1.508	0.00212	0.00281					-1.508	0.00232	0.00212
-1.504	0.00269	0.00356		-1.504	0.00199	0.00327					-1.504	0.00269	0.00199
-1.5	0.00208	0.00284		-1.5	0.00246	0.00169					-1.5	0.00208	0.00246
-1.496	0.00271	0.00331		-1.496	0.0017	0.00112					-1.496	0.00271	0.0017
-1.492	0.00288	0.00424		-1.492	0.00208	0.00261					-1.492	0.00288	0.00208
-1.488	0.00174	0.00253		-1.488	0.00237	0.00271					-1.488	0.00174	0.00237
-1.484	0.00179	0.00274		-1.484	0.00178	0.00302					-1.484	0.00179	0.00178
-1.48	0.00172	0.00207		-1.48	0.00174	0.00123					-1.48	0.00172	0.00174
-1.476	0.00228	0.00408		-1.476	0.00212	0.00112					-1.476	0.00228	0.00212
-1.472	0.00211	0.00413		-1.472	0.00174	0.00112					-1.472	0.00211	0.00174
-1.468	0.00252	0.00393		-1.468	0.00195	0.00343					-1.468	0.00252	0.00195
-1.464	0.00172	0.00331		-1.464	0.0017	0.00297					-1.464	0.00172	0.0017
-1.46	0.00228	0.00424		-1.46	0.00191	0.00256					-1.46	0.00228	0.00191
-1.456	0.00293	0.00506		-1.456	0.00178	0.0022					-1.456	0.00293	0.00178
-1.452	0.00191	0.00398		-1.452	0.00208	0.00184					-1.452	0.00191	0.00208
-1.448	0.00196	0.00377		-1.448	0.00204	0.00225					-1.448	0.00196	0.00204
-1.444	0.00203	0.00398		-1.444	0.00174	0.00281					-1.444	0.00203	0.00174
-1.44	0.00167	0.00356		-1.44	0.00174	0.00174					-1.44	0.00167	0.00174
-1.436	0.00169	0.00351		-1.436	0.00165	0.00251					-1.436	0.00169	0.00165
-1.432	0.00179	0.003		-1.432	0.00157	0.00174					-1.432	0.00179	0.00157
-1.428	0.00247	0.00465		-1.428	0.0017	0.00194					-1.428	0.00247	0.0017
-1.424	0.00218	0.00449		-1.424	0.00165	0.00118					-1.424	0.00218	0.00165
-1.42	0.00184	0.00434		-1.42	0.00106	0.00128					-1.42	0.00184	0.00106
-1.416	0.00278	0.00486		-1.416	0.000678333	0.00174					-1.416	0.00278	0.000678333
-1.412	0.00247	0.00424		-1.412	0.00225	0.00276					-1.412	0.00247	0.00225
-1.408	0.00208	0.00408		-1.408	0.00199	0.00133					-1.408	0.00208	0.00199
-1.404	0.00312	0.00465		-1.404	0.00178	0.00143					-1.404	0.00312	0.00178
-1.4	0.00293	0.0048		-1.4	0.000932715	0.00138					-1.4	0.00293	0.000932715
-1.396	0.00283	0.00403		-1.396	0.000890316	0.00225					-1.396	0.00283	0.000890316
-1.392	0.00278	0.00315		-1.392	0.000975109	0.00128					-1.392	0.00278	0.000975109
-1.388	0.00349	0.00744		-1.388	0.0011	0.0024					-1.388	0.00349	0.0011
-1.384	0.00327	0.00682		-1.384	0.00106	0.00225					-1.384	0.00327	0.00106
-1.38	0.00344	0.00671		-1.38	0.0022	0.00245					-1.38	0.00344	0.0022
-1.376	0.00366	0.00749		-1.376	0.0014	0.000562377					-1.376	0.00366	0.0014
-1.372	0.00358	0.00728		-1.372	0.00144	0.00204					-1.372	0.00358	0.00144
-1.368	0.0029	0.00728		-1.368	0.00178	0.00179					-1.368	0.0029	0.00178
-1.364	0.00361	0.00832		-1.364	0.00187	0.00297					-1.364	0.00361	0.00187
-1.36	0.00336	0.00739		-1.36	0.00271	0.00174					-1.36	0.00336	0.00271
-1.356	0.00293	0.00671		-1.356	0.0028	0.0023					-1.356	0.00293	0.0028
-1.352	0.00254	0.00635		-1.352	0.00136	0.00133					-1.352	0.00254	0.00136
-1.348	0.0029	0.00697		-1.348	0.00229	0.00281					-1.348	0.0029	0.00229
-1.344	0.00266	0.00754		-1.344	0.00259	0.00291					-1.344	0.00266	0.00259
-1.34	0.00249	0.00671		-1.34	0.00191	0.00174					-1.34	0.00249	0.00191
-1.336	0.00237	0.00532		-1.336	0.00153	0.0023					-1.336	0.00237	0.00153
-1.332	0.00266	0.00671		-1.332	0.00267	0.0022					-1.332	0.00266	0.00267
-1.328	0.00293	0.00666		-1.328	0.00148	0.00307					-1.328	0.00293	0.00148
-1.324	0.00249	0.00584		-1.324	0.00195	0.00118					-1.324	0.00249	0.00195
-1.32	0.00235	0.00548		-1.32	0.0017	0.00235					-1.32	0.00235	0.0017
-1.316	0.00249	0.0061		-1.316	0.00191	0.00204					-1.316	0.00249	0.00191
-1.312	0.0024	0.0061		-1.312	0.00102	0.00184					-1.312	0.0024	0.00102
-1.308	0.0024	0.00522		-1.308	0.00182	0.0023					-1.308	0.0024	0.00182
-1.304	0.00191	0.00594		-1.304	0.00136	0.00107					-1.304	0.00191	0.00136
-1.3	0.00218	0.00744		-1.3	0.0022	0.00164					-1.3	0.00218	0.0022
-1.296	0.0037	0.00708		-1.296	0.00148	0.00307					-1.296	0.0037	0.00148
-1.292	0.00315	0.00687		-1.292	0.00114	0.000562377					-1.292	0.00315	0.00114
-1.288	0.0037	0.00749		-1.288	0.00208	0.00189					-1.288	0.0037	0.00208
-1.284	0.00373	0.00723		-1.284	0.00229	0.0022					-1.284	0.00373	0.00229
-1.28	0.00322	0.00723		-1.28	0.00153	0.0021					-1.28	0.00322	0.00153
-1.276	0.00293	0.00811		-1.276	0.00233	0.00164					-1.276	0.00293	0.00233
-1.272	0.00322	0.00775		-1.272	0.00204	0.00225					-1.272	0.00322	0.00204
-1.268	0.00276	0.00733		-1.268	0.00153	0.00102					-1.268	0.00276	0.00153
-1.264	0.00232	0.00775		-1.264	0.00229	0.00291					-1.264	0.00232	0.00229
-1.26	0.00249	0.00759		-1.26	0.00136	0.00291					-1.26	0.00249	0.00136
-1.256	0.00225	0.00785		-1.256	0.00233	0.00118					-1.256	0.00225	0.00233
-1.252	0.00305	0.00754		-1.252	0.00165	0.00164					-1.252	0.00305	0.00165
-1.248	0.00278	0.00744		-1.248	0.00229	0.0024					-1.248	0.00278	0.00229
-1.244	0.0029	0.00739		-1.244	0.00165	0.00133					-1.244	0.0029	0.00165
-1.24	0.00283	0.00687		-1.24	0.00208	0.0023					-1.24	0.00283	0.00208
-1.236	0.00247	0.00713		-1.236	0.00187	0.00266					-1.236	0.00247	0.00187
-1.232	0.00225	0.00682		-1.232	0.00233	0.00235					-1.232	0.00225	0.00233
-1.228	0.00295	0.00677		-1.228	0.00165	0.00322					-1.228	0.00295	0.00165
-1.224	0.00305	0.00594		-1.224	0.00187	0.00225					-1.224	0.00305	0.00187
-1.22	0.00339	0.00661		-1.22	0.00136	0.00153					-1.22	0.00339	0.00136
-1.216	0.0031	0.0064		-1.216	0.00204	0.00266					-1.216	0.0031	0.00204
-1.212	0.00351	0.00671		-1.212	0.00191	0.00245					-1.212	0.00351	0.00191
-1.208	0.00271	0.00553		-1.208	0.00178	0.00107					-1.208	0.00271	0.00178
-1.204	0.003	0.00677		-1.204	0.00182	0.00266					-1.204	0.003	0.00182
-1.2	0.00336	0.00579		-1.2	0.00254	0.0022					-1.2	0.00336	0.00254
-1.196	0.00315	0.00568		-1.196	0.0014	0.00245					-1.196	0.00315	0.0014
-1.192	0.0029	0.00511		-1.192	0.00102	0.00123					-1.192	0.0029	0.00102
-1.188	0.0029	0.00465		-1.188	0.00123	0.00215					-1.188	0.0029	0.00123
-1.184	0.00336	0.00542		-1.184	0.00153	0.00169					-1.184	0.00336	0.00153
-1.18	0.00312	0.00506		-1.18	0.0017	0.00184					-1.18	0.00312	0.0017
-1.176	0.00259	0.00444		-1.176	0.00225	0.00118					-1.176	0.00259	0.00225
-1.172	0.0029	0.00568		-1.172	0.00267	0.00291					-1.172	0.0029	0.00267
-1.168	0.00235	0.00418		-1.168	0.00148	0.00251					-1.168	0.00235	0.00148
-1.164	0.00303	0.00434		-1.164	0.00208	0.00164					-1.164	0.00303	0.00208
-1.16	0.00336	0.00434		-1.16	0.00229	0.00189					-1.16	0.00336	0.00229
-1.156	0.00346	0.00387		-1.156	0.00212	0.00194					-1.156	0.00346	0.00212
-1.152	0.00366	0.00444		-1.152	0.0017	0.00138					-1.152	0.00366	0.0017
-1.148	0.00332	0.00434		-1.148	0.00157	0.00312					-1.148	0.00332	0.00157
-1.144	0.00307	0.00382		-1.144	0.00182	0.00133					-1.144	0.00307	0.00182
-1.14	0.00303	0.00398		-1.14	0.00165	0.00143					-1.14	0.00303	0.00165
-1.136	0.00235	0.00702		-1.136	0.00148	0.00199					-1.136	0.00235	0.00148
-1.132	0.00259	0.00708		-1.132	0.0014	0.00245					-1.132	0.00259	0.0014
-1.128	0.00448	0.00744		-1.128	0.0014	0.00164					-1.128	0.00448	0.0014
-1.124	0.00436	0.00713		-1.124	0.00178	0.0021					-1.124	0.00436	0.00178
-1.12	0.00419	0.00744		-1.12	0.00216	0.00143					-1.12	0.00419	0.00216
-1.116	0.00402	0.00687		-1.116	0.0017	0.00302					-1.116	0.00402	0.0017
-1.112	0.0039	0.00666		-1.112	0.0017	0.00133					-1.112	0.0039	0.0017
-1.108	0.00399	0.00713		-1.108	0.00153	0.00194					-1.108	0.00399	0.00153
-1.104	0.00399	0.00661		-1.104	0.00199	0.0024					-1.104	0.00399	0.00199
-1.1	0.00353	0.00558		-1.1	0.00208	0.00322					-1.1	0.00353	0.00208
-1.096	0.00366	0.00527		-1.096	0.00174	0.00199					-1.096	0.00366	0.00174
-1.092	0.00378	0.00651		-1.092	0.00237	0.00261					-1.092	0.00378	0.00237
-1.088	0.0039	0.00852		-1.088	0.00127	0.00245					-1.088	0.0039	0.00127
-1.084	0.00378	0.00826		-1.084	0.0014	0.00256					-1.084	0.00378	0.0014
-1.08	0.00283	0.00702		-1.08	0.00102	0.0023					-1.08	0.00283	0.00102
-1.076	0.00322	0.00723		-1.076	0.00165	0.00199					-1.076	0.00322	0.00165
-1.072	0.00312	0.0078		-1.072	0.00246	0.0023					-1.072	0.00312	0.00246
-1.068	0.00288	0.00646		-1.068	0.00161	0.00148					-1.068	0.00288	0.00161
-1.064	0.00307	0.00635		-1.064	0.0017	0.00164					-1.064	0.00307	0.0017
-1.06	0.0032	0.00666		-1.06	0.00208	0.00174					-1.06	0.0032	0.00208
-1.056	0.00358	0.0063		-1.056	0.00229	0.00204					-1.056	0.00358	0.00229
-1.052	0.00368	0.00573		-1.052	0.00182	0.00235					-1.052	0.00368	0.00182
-1.048	0.00426	0.00568		-1.048	0.00148	0.00194					-1.048	0.00426	0.00148
-1.044	0.00445	0.00661		-1.044	0.00212	0.00235					-1.044	0.00445	0.00212
-1.04	0.00409	0.00542		-1.04	0.00131	0.00256					-1.04	0.00409	0.00131
-1.036	0.00402	0.00403		-1.036	0.000847923	0.0021					-1.036	0.00402	0.000847923
-1.032	0.00402	0.0061		-1.032	0.00123	0.00373					-1.032	0.00402	0.00123
-1.028	0.00382	0.00573		-1.028	0.0028	0.00235					-1.028	0.00382	0.0028
-1.024	0.00346	0.00491		-1.024	0.00114	0.00251					-1.024	0.00346	0.00114
-1.02	0.00387	0.00501		-1.02	0.00212	0.00297					-1.02	0.00387	0.00212
-1.016	0.00327	0.00418		-1.016	0.00199	0.00184					-1.016	0.00327	0.00199
-1.012	0.00358	0.00408		-1.012	0.000847923	0.000971376					-1.012	0.00358	0.000847923
-1.008	0.00324	0.0031		-1.008	0.00144	0.00245					-1.008	0.00324	0.00144
-1.004	0.0031	0.0046		-1.004	0.00199	0.00235					-1.004	0.0031	0.00199
-1	0.00332	0.00413		-1	0.00165	0.00199					-1	0.00332	0.00165
-0.996	0.00346	0.00418		-0.996	0.00199	0.00138					-0.996	0.00346	0.00199
-0.992	0.00295	0.00511		-0.992	0.0017	0.00261					-0.992	0.00295	0.0017
-0.988	0.00344	0.00455		-0.988	0.00102	0.0024					-0.988	0.00344	0.00102
-0.984	0.00278	0.00429		-0.984	0.00204	0.00261					-0.984	0.00278	0.00204
-0.98	0.00404	0.0047		-0.98	0.00148	0.00174					-0.98	0.00404	0.00148
-0.976	0.00373	0.0031		-0.976	0.00182	0.000869126					-0.976	0.00373	0.00182
-0.972	0.00368	0.00393		-0.972	0.00191	0.00158					-0.972	0.00368	0.00191
-0.968	0.00315	0.00362		-0.968	0.00148	0.0023					-0.968	0.00315	0.00148
-0.964	0.00341	0.00517		-0.964	0.00127	0.00266					-0.964	0.00341	0.00127
-0.96	0.00339	0.0046		-0.96	0.0017	0.0021					-0.96	0.00339	0.0017
-0.956	0.0037	0.00532		-0.956	0.00178	0.00102					-0.956	0.0037	0.00178
-0.952	0.00334	0.00367		-0.952	0.00114	0.00174					-0.952	0.00334	0.00114
-0.948	0.00358	0.00362		-0.948	0.00216	0.00297					-0.948	0.00358	0.00216
-0.944	0.00368	0.00532		-0.944	0.00195	0.00169					-0.944	0.00368	0.00195
-0.94	0.003	0.00403		-0.94	0.00199	0.00164					-0.94	0.003	0.00199
-0.936	0.0029	0.00356		-0.936	0.00136	0.00148					-0.936	0.0029	0.00136
-0.932	0.0038	0.00501		-0.932	0.00157	0.00204					-0.932	0.0038	0.00157
-0.928	0.00329	0.00351		-0.928	0.000932715	0.00281					-0.928	0.00329	0.000932715
-0.924	0.00312	0.00315		-0.924	0.00242	0.00143					-0.924	0.00312	0.00242
-0.92	0.003	0.00243		-0.92	0.00029677	0.00256					-0.92	0.003	0.00029677
-0.916	0.00293	0.00517		-0.916	0.00288	0.00194					-0.916	0.00293	0.00288
-0.912	0.00249	0.00356		-0.912	0.0017	0.00179					-0.912	0.00249	0.0017
-0.908	0.00271	0.00331		-0.908	0.00182	0.00184					-0.908	0.00271	0.00182
-0.904	0.00254	0.00315		-0.904	0.00136	0.00251					-0.904	0.00254	0.00136
-0.9	0.00228	0.00341		-0.9	0.0011	0.00322					-0.9	0.00228	0.0011
-0.896	0.00232	0.00258		-0.896	0.00153	0.000715748					-0.896	0.00232	0.00153
-0.892	0.00264	0.00294		-0.892	0.00204	0.00276					-0.892	0.00264	0.00204
-0.888	0.00266	0.00289		-0.888	0.000975109	0.00158					-0.888	0.00266	0.000975109
-0.884	0.00223	0.00279		-0.884	0.00148	0.00235					-0.884	0.00223	0.00148
-0.88	0.00218	0.00238		-0.88	0.00153	0.00368					-0.88	0.00218	0.00153
-0.876	0.00218	0.00356		-0.876	0.00127	0.000869126					-0.876	0.00218	0.00127
-0.872	0.00208	0.00284		-0.872	0.00187	0.00164					-0.872	0.00208	0.00187
-0.868	0.00211	0.00207		-0.868	0.00276	0.00251					-0.868	0.00211	0.00276
-0.864	0.00199	0.00387		-0.864	0.00267	0.00225					-0.864	0.00199	0.00267
-0.86	0.00211	0.00222		-0.86	0.00178	0.00245					-0.86	0.00211	0.00178
-0.856	0.00194	0.00232		-0.856	0.00144	0.00158					-0.856	0.00194	0.00144
-0.852	0.00189	0.00351		-0.852	0.00276	0.00204					-0.852	0.00189	0.00276
-0.848	0.00433	0.00248		-0.848	0.00237	0.00297					-0.848	0.00433	0.00237
-0.844	0.00438	0.00191		-0.844	0.00212	0.00189					-0.844	0.00438	0.00212
-0.84	0.00395	0.00129		-0.84	0.00123	0.00179					-0.84	0.00395	0.00123
-0.836	0.00431	0.00238		-0.836	0.0011	0.00291					-0.836	0.00431	0.0011
-0.832	0.00433	0.00258		-0.832	0.00182	0.00179					-0.832	0.00433	0.00182
-0.828	0.00404	0.00196		-0.828	0.00216	0.00102					-0.828	0.00404	0.00216
-0.824	0.0037	0.00124		-0.824	0.00182	0.00174					-0.824	0.0037	0.00182
-0.82	0.00382	0.00212		-0.82	0.00161	0.00215					-0.82	0.00382	0.00161
-0.816	0.00399	0.00403		-0.816	0.00229	0.00317					-0.816	0.00399	0.00229
-0.812	0.00361	0.00222		-0.812	0.00237	0.00204					-0.812	0.00361	0.00237
-0.808	0.00361	0.0017		-0.808	0.00199	0.00164					-0.808	0.00361	0.00199
-0.804	0.00407	0.00305		-0.804	0.00114	0.00153					-0.804	0.00407	0.00114
-0.8	0.00358	0.00227		-0.8	0.00136	0.00199					-0.8	0.00358	0.00136
-0.796	0.00382	0.00191		-0.796	0.00208	0.00174					-0.796	0.00382	0.00208
-0.792	0.00366	0.000619829		-0.792	0.00212	0.00245					-0.792	0.00366	0.00212
-0.788	0.00419	0.00398		-0.788	0.00195	0.0021					-0.788	0.00419	0.00195
-0.784	0.00312	0.00279		-0.784	0.00123	0.00174					-0.784	0.00312	0.00123
-0.78	0.0037	0.00181		-0.78	0.00123	0.00174					-0.78	0.0037	0.00123
-0.776	0.00332	0.0016		-0.776	0.00174	0.00153					-0.776	0.00332	0.00174
-0.772	0.00375	0.00227		-0.772	0.00187	0.00199					-0.772	0.00375	0.00187
-0.768	0.00336	0.00196		-0.768	0.00136	0.000715748					-0.768	0.00336	0.00136
-0.764	0.00366	0.00207		-0.764	0.00199	0.00204					-0.764	0.00366	0.00199
-0.76	0.00293	0.00372		-0.76	0.0017	0.00235					-0.76	0.00293	0.0017
-0.756	0.00317	0.00341		-0.756	0.0014	0.00164					-0.756	0.00317	0.0014
-0.752	0.00274	0.00279		-0.752	0.00161	0.00276					-0.752	0.00274	0.00161
-0.748	0.00269	0.00279		-0.748	0.00165	0.00271					-0.748	0.00269	0.00165
-0.744	0.00274	0.00294		-0.744	0.00148	0.00225					-0.744	0.00274	0.00148
-0.74	0.00259	0.00227		-0.74	0.00178	0.00297					-0.74	0.00259	0.00178
-0.736	0.00339	0.00387		-0.736	0.0022	0.0023					-0.736	0.00339	0.0022
-0.732	0.00341	0.00305		-0.732	0.00225	0.00281					-0.732	0.00341	0.00225
-0.728	0.00276	0.00511		-0.728	0.00242	0.00256					-0.728	0.00276	0.00242
-0.724	0.00361	0.00568		-0.724	0.00182	0.00281					-0.724	0.00361	0.00182
-0.72	0.00361	0.0047		-0.72	0.00187	0.00245					-0.72	0.00361	0.00187
-0.716	0.0032	0.00356		-0.716	0.00225	0.0021					-0.716	0.0032	0.00225
-0.712	0.00286	0.00274		-0.712	0.00136	0.00251					-0.712	0.00286	0.00136
-0.708	0.00315	0.00356		-0.708	0.00182	0.00138					-0.708	0.00315	0.00182
-0.704	0.00307	0.00341		-0.704	0.00131	0.0021					-0.704	0.00307	0.00131
-0.7	0.00307	0.00424		-0.7	0.00178	0.00261					-0.7	0.00307	0.00178
-0.696	0.0032	0.0016		-0.696	0.00148	0.00251					-0.696	0.0032	0.00148
-0.692	0.00312	0.00346		-0.692	0.00216	0.00307					-0.692	0.00312	0.00216
-0.688	0.00336	0.00434		-0.688	0.0025	0.00276					-0.688	0.00336	0.0025
-0.684	0.00303	0.00362		-0.684	0.00119	0.00189					-0.684	0.00303	0.00119
-0.68	0.00271	0.00207		-0.68	0.00212	0.00302					-0.68	0.00271	0.00212
-0.676	0.00281	0.00274		-0.676	0.00195	0.00312					-0.676	0.00281	0.00195
-0.672	0.00344	0.00356		-0.672	0.00148	0.0023					-0.672	0.00344	0.00148
-0.668	0.00324	0.00165		-0.668	0.00102	0.00169					-0.668	0.00324	0.00102
-0.664	0.00358	0.00108		-0.664	0.00153	0.00266					-0.664	0.00358	0.00153
-0.66	0.00453	0.00403		-0.66	0.0028	0.00215					-0.66	0.00453	0.0028
-0.656	0.00353	0.00336		-0.656	0.00208	0.00256					-0.656	0.00353	0.00208
-0.652	0.00366	0.00325		-0.652	0.00165	0.00133					-0.652	0.00366	0.00165
-0.648	0.00349	0.0032		-0.648	0.0014	0.00251					-0.648	0.00349	0.0014
-0.644	0.00407	0.00382		-0.644	0.00233	0.00199					-0.644	0.00407	0.00233
-0.64	0.00366	0.00279		-0.64	0.00199	0.00184					-0.64	0.00366	0.00199
-0.636	0.00525	0.00449		-0.636	0.00199	0.00302					-0.636	0.00525	0.00199
-0.632	0.00501	0.00506		-0.632	0.000551147	0.00164					-0.632	0.00501	0.000551147
-0.628	0.00479	0.00455		-0.628	0.00199	0.00158					-0.628	0.00479	0.00199
-0.624	0.00438	0.00418		-0.624	0.0011	0.00317					-0.624	0.00438	0.0011
-0.62	0.00443	0.00563		-0.62	0.00195	0.00235					-0.62	0.00443	0.00195
-0.616	0.00392	0.00439		-0.616	0.00246	0.00179					-0.616	0.00392	0.00246
-0.612	0.00358	0.00398		-0.612	0.00136	0.00297					-0.612	0.00358	0.00136
-0.608	0.00428	0.00615		-0.608	0.00199	0.00174					-0.608	0.00428	0.00199
-0.604	0.00404	0.00424		-0.604	0.00212	0.00148					-0.604	0.00404	0.00212
-0.6	0.00361	0.00408		-0.6	0.00127	0.00133					-0.6	0.00361	0.00127
-0.596	0.00438	0.00563		-0.596	0.00233	0.00189					-0.596	0.00438	0.00233
-0.592	0.00416	0.00434		-0.592	0.0025	0.00179					-0.592	0.00416	0.0025
-0.588	0.00346	0.00393		-0.588	0.00123	0.00189					-0.588	0.00346	0.00123
-0.584	0.00349	0.00279		-0.584	0.00131	0.0024					-0.584	0.00349	0.00131
-0.58	0.00361	0.00413		-0.58	0.00178	0.00235					-0.58	0.00361	0.00178
-0.576	0.00474	0.00403		-0.576	0.00153	0.00189					-0.576	0.00474	0.00153
-0.572	0.00489	0.00403		-0.572	0.00182	0.00179					-0.572	0.00489	0.00182
-0.568	0.00404	0.00258		-0.568	0.00102	0.00133					-0.568	0.00404	0.00102
-0.564	0.00426	0.00315		-0.564	0.00195	0.00235					-0.564	0.00426	0.00195
-0.56	0.00441	0.00506		-0.56	0.00187	0.00194					-0.56	0.00441	0.00187
-0.556	0.00397	0.00398		-0.556	0.00144	0.0021					-0.556	0.00397	0.00144
-0.552	0.00332	0.0031		-0.552	0.0014	0.00133					-0.552	0.00332	0.0014
-0.548	0.00428	0.003		-0.548	0.00161	0.00169					-0.548	0.00428	0.00161
-0.544	0.00436	0.00434		-0.544	0.00204	0.00266					-0.544	0.00436	0.00204
-0.54	0.00424	0.00305		-0.54	0.00178	0.00261					-0.54	0.00424	0.00178
-0.536	0.00375	0.00294		-0.536	0.00131	0.00164					-0.536	0.00375	0.00131
-0.532	0.00436	0.00635		-0.532	0.0014	0.00118					-0.532	0.00436	0.0014
-0.528	0.0038	0.00692		-0.528	0.00165	0.00118					-0.528	0.0038	0.00165
-0.524	0.00363	0.00682		-0.524	0.00161	0.00302					-0.524	0.00363	0.00161
-0.52	0.00334	0.00702		-0.52	0.00119	0.00123					-0.52	0.00334	0.00119
-0.516	0.00409	0.0064		-0.516	0.00208	0.00251					-0.516	0.00409	0.00208
-0.512	0.00358	0.00563		-0.512	0.0017	0.00199					-0.512	0.00358	0.0017
-0.508	0.00419	0.0063		-0.508	0.00225	0.00286					-0.508	0.00419	0.00225
-0.504	0.00373	0.00589		-0.504	0.00148	0.00184					-0.504	0.00373	0.00148
-0.5	0.0039	0.00553		-0.5	0.00127	0.00138					-0.5	0.0039	0.00127
-0.496	0.00322	0.00651		-0.496	0.0022	0.0024					-0.496	0.00322	0.0022
-0.492	0.00312	0.00589		-0.492	0.00114	0.00204					-0.492	0.00312	0.00114
-0.488	0.0039	0.0062		-0.488	0.00187	0.00148					-0.488	0.0039	0.00187
-0.484	0.00397	0.00625		-0.484	0.00102	0.00123					-0.484	0.00397	0.00102
-0.48	0.00385	0.00677		-0.48	0.00216	0.00317					-0.48	0.00385	0.00216
-0.476	0.00373	0.00656		-0.476	0.00187	0.00266					-0.476	0.00373	0.00187
-0.472	0.00358	0.00563		-0.472	0.00204	0.0024					-0.472	0.00358	0.00204
-0.468	0.00407	0.0061		-0.468	0.00114	0.00266					-0.468	0.00407	0.00114
-0.464	0.00305	0.00475		-0.464	0.00182	0.00261					-0.464	0.00305	0.00182
-0.46	0.00274	0.00548		-0.46	0.0017	0.00158					-0.46	0.00274	0.0017
-0.456	0.00303	0.00418		-0.456	0.00153	0.00271					-0.456	0.00303	0.00153
-0.452	0.00303	0.00553		-0.452	0.00174	0.00184					-0.452	0.00303	0.00174
-0.448	0.00305	0.00444		-0.448	0.00182	0.000869126					-0.448	0.00305	0.00182
-0.444	0.00315	0.00584		-0.444	0.0011	0.00256					-0.444	0.00315	0.0011
-0.44	0.003	0.0032		-0.44	0.00165	0.00158					-0.44	0.003	0.00165
-0.436	0.00344	0.00548		-0.436	0.00225	0.0022					-0.436	0.00344	0.00225
-0.432	0.00341	0.00532		-0.432	0.00199	0.00138					-0.432	0.00341	0.00199
-0.428	0.00315	0.00439		-0.428	0.00157	0.00261					-0.428	0.00315	0.00157
-0.424	0.00288	0.00393		-0.424	0.00305	0.0021					-0.424	0.00288	0.00305
-0.42	0.00303	0.00486		-0.42	0.00293	0.00169					-0.42	0.00303	0.00293
-0.416	0.00361	0.00387		-0.416	0.00144	0.00199					-0.416	0.00361	0.00144
-0.412	0.00382	0.00403		-0.412	0.00199	0.0021					-0.412	0.00382	0.00199
-0.408	0.00349	0.00289		-0.408	0	0.00164					-0.408	0.00349	0
-0.404	0.0037	0.00491		-0.404	0.00208	0.00291					-0.404	0.0037	0.00208
-0.4	0.00329	0.00465		-0.4	0.00136	0.00276					-0.4	0.00329	0.00136
-0.396	0.00351	0.00341		-0.396	0.00165	0.00245					-0.396	0.00351	0.00165
-0.392	0.00303	0.00398		-0.392	0.00165	0.00148					-0.392	0.00303	0.00165
-0.388	0.00307	0.0047		-0.388	0.00204	0.00164					-0.388	0.00307	0.00204
-0.384	0.00387	0.00387		-0.384	0.00144	0.00174					-0.384	0.00387	0.00144
-0.38	0.00443	0.00548		-0.38	0.000975109	0.00118					-0.38	0.00443	0.000975109
-0.376	0.00378	0.00439		-0.376	0.00131	0.0024					-0.376	0.00378	0.00131
-0.372	0.0039	0.00444		-0.372	0.00216	0.00225					-0.372	0.0039	0.00216
-0.368	0.00349	0.00377		-0.368	0.0017	0.0023					-0.368	0.00349	0.0017
-0.364	0.00375	0.00491		-0.364	0.00153	0					-0.364	0.00375	0.00153
-0.36	0.00361	0.00413		-0.36	0.0017	0.00225					-0.36	0.00361	0.0017
-0.356	0.00373	0.00589		-0.356	0.00199	0.00174					-0.356	0.00373	0.00199
-0.352	0.00378	0.00615		-0.352	0.00212	0.00307					-0.352	0.00378	0.00212
-0.348	0.00346	0.00692		-0.348	0.00233	0.00169					-0.348	0.00346	0.00233
-0.344	0.00346	0.00615		-0.344	0.0017	0.0024					-0.344	0.00346	0.0017
-0.34	0.00399	0.0062		-0.34	0.00271	0.00271					-0.34	0.00399	0.00271
-0.336	0.00399	0.00599		-0.336	0.00199	0.00128					-0.336	0.00399	0.00199
-0.332	0.00455	0.00527		-0.332	0.00165	0.00107					-0.332	0.00455	0.00165
-0.328	0.00428	0.00506		-0.328	0.00106	0.00164					-0.328	0.00428	0.00106
-0.324	0.00409	0.00527		-0.324	0.00263	0.00133					-0.324	0.00409	0.00263
-0.32	0.0053	0.0047		-0.32	0.00161	0.00281					-0.32	0.0053	0.00161
-0.316	0.00494	0.00579		-0.316	0.00216	0.00266					-0.316	0.00494	0.00216
-0.312	0.00443	0.00413		-0.312	0.00119	0.00174					-0.312	0.00443	0.00119
-0.308	0.00477	0.00656		-0.308	0.00233	0.0023					-0.308	0.00477	0.00233
-0.304	0.0053	0.0064		-0.304	0.00187	0.00123					-0.304	0.0053	0.00187
-0.3	0.00458	0.00517		-0.3	0.00191	0.00245					-0.3	0.00458	0.00191
-0.296	0.00424	0.00449		-0.296	0.00174	0.00128					-0.296	0.00424	0.00174
-0.292	0.00491	0.00553		-0.292	0.0022	0.00215					-0.292	0.00491	0.0022
-0.288	0.0047	0.00511		-0.288	0.00199	0.00215					-0.288	0.0047	0.00199
-0.284	0.00455	0.00491		-0.284	0.00114	0.00174					-0.284	0.00455	0.00114
-0.28	0.00458	0.00382		-0.28	0.00144	0.00128					-0.28	0.00458	0.00144
-0.276	0.00523	0.00646		-0.276	0.00136	0.00383					-0.276	0.00523	0.00136
-0.272	0.0045	0.00429		-0.272	0.00161	0.000869126					-0.272	0.0045	0.00161
-0.268	0.00421	0.00465		-0.268	0.00157	0.00133					-0.268	0.00421	0.00157
-0.264	0.00409	0.00486		-0.264	0.00208	0.00322					-0.264	0.00409	0.00208
-0.26	0.00428	0.00496		-0.26	0.00174	0.00261					-0.26	0.00428	0.00174
-0.256	0.00387	0.00382		-0.256	0.00191	0.00194					-0.256	0.00387	0.00191
-0.252	0.00433	0.00465		-0.252	0.00259	0.0024					-0.252	0.00433	0.00259
-0.248	0.00385	0.00687		-0.248	0.00136	0.00215					-0.248	0.00385	0.00136
-0.244	0.00375	0.00692		-0.244	0.0022	0.0024					-0.244	0.00375	0.0022
-0.24	0.00346	0.00584		-0.24	0.00114	0.00153					-0.24	0.00346	0.00114
-0.236	0.00346	0.01111		-0.236	0.0025	0.00337					-0.236	0.00346	0.0025
-0.232	0.00341	0.01038		-0.232	0.00174	0.00204					-0.232	0.00341	0.00174
-0.228	0.00341	0.01033		-0.228	0.00212	0.00143					-0.228	0.00341	0.00212
-0.224	0.00436	0.01002		-0.224	0.00191	0.00225					-0.224	0.00436	0.00191
-0.22	0.00392	0.00956		-0.22	0.0014	0.00133					-0.22	0.00392	0.0014
-0.216	0.00356	0.0094		-0.216	0.00208	0.00194					-0.216	0.00356	0.00208
-0.212	0.00428	0.01023		-0.212	0.00254	0.00215					-0.212	0.00428	0.00254
-0.208	0.00409	0.00909		-0.208	0.00225	0.0021					-0.208	0.00409	0.00225
-0.204	0.00322	0.00821		-0.204	0.000932715	0.00235					-0.204	0.00322	0.000932715
-0.2	0.00295	0.00868		-0.2	0.00187	0.00158					-0.2	0.00295	0.00187
-0.196	0.00363	0.00909		-0.196	0.00199	0.00199					-0.196	0.00363	0.00199
-0.192	0.00375	0.00873		-0.192	0.0011	0.00215					-0.192	0.00375	0.0011
-0.188	0.00351	0.00909		-0.188	0.00174	0.00204					-0.188	0.00351	0.00174
-0.184	0.00307	0.00821		-0.184	0.00119	0.0021					-0.184	0.00307	0.00119
-0.18	0.00307	0.0078		-0.18	0.00127	0.00343					-0.18	0.00307	0.00127
-0.176	0.00312	0.00894		-0.176	0.0025	0.00291					-0.176	0.00312	0.0025
-0.172	0.00276	0.00795		-0.172	0.00127	0.00143					-0.172	0.00276	0.00127
-0.168	0.00332	0.00842		-0.168	0.00136	0.00174					-0.168	0.00332	0.00136
-0.164	0.00366	0.00863		-0.164	0.00191	0.00271					-0.164	0.00366	0.00191
-0.16	0.00317	0.00847		-0.16	0.00127	0.00286					-0.16	0.00317	0.00127
-0.156	0.00409	0.00744		-0.156	0.00153	0.00138					-0.156	0.00409	0.00153
-0.152	0.00378	0.00775		-0.152	0.000975109	0.00148					-0.152	0.00378	0.000975109
-0.148	0.00402	0.00759		-0.148	0.00246	0.00297					-0.148	0.00402	0.00246
-0.144	0.00339	0.00857		-0.144	0.0025	0.0023					-0.144	0.00339	0.0025
-0.14	0.00341	0.00811		-0.14	0.00106	0.00148					-0.14	0.00341	0.00106
-0.136	0.00317	0.00842		-0.136	0.00182	0.00276					-0.136	0.00317	0.00182
-0.132	0.003	0.00764		-0.132	0.00178	0.00261					-0.132	0.003	0.00178
-0.128	0.0029	0.00661		-0.128	0.00237	0.00245					-0.128	0.0029	0.00237
-0.124	0.00368	0.00795		-0.124	0.00191	0.00204					-0.124	0.00368	0.00191
-0.12	0.00315	0.00666		-0.12	0.00165	0.00164					-0.12	0.00315	0.00165
-0.116	0.0031	0.00708		-0.116	0.00178	0.00128					-0.116	0.0031	0.00178
-0.112	0.00269	0.00687		-0.112	0.00144	0.00102					-0.112	0.00269	0.00144
-0.108	0.00247	0.00728		-0.108	0.00102	0.00148					-0.108	0.00247	0.00102
-0.104	0.0024	0.00713		-0.104	0.00212	0.00164					-0.104	0.0024	0.00212
-0.1	0.00259	0.00687		-0.1	0.00195	0.00271					-0.1	0.00259	0.00195
-0.096	0.00286	0.00826		-0.096	0.00237	0.00204					-0.096	0.00286	0.00237
-0.092	0.00266	0.00816		-0.092	0.00191	0.00245					-0.092	0.00266	0.00191
-0.088	0.00264	0.00718		-0.088	0.0011	0.00128					-0.088	0.00264	0.0011
-0.084	0.00252	0.00708		-0.084	0.00233	0.00174					-0.084	0.00252	0.00233
-0.08	0.0022	0.00604		-0.08	0.0014	0.00368					-0.08	0.0022	0.0014
-0.076	0.00237	0.00589		-0.076	0.00165	0.00158					-0.076	0.00237	0.00165
-0.072	0.00203	0.00563		-0.072	0.0017	0.00184					-0.072	0.00203	0.0017
-0.068	0.00351	0.0062		-0.068	0.00233	0.00138					-0.068	0.00351	0.00233
-0.064	0.00312	0.00568		-0.064	0.00029677	0.00128					-0.064	0.00312	0.00029677
-0.06	0.00344	0.00702		-0.06	0.00208	0.0023					-0.06	0.00344	0.00208
-0.056	0.00259	0.0046		-0.056	0.000678333	0.00245					-0.056	0.00259	0.000678333
-0.052	0.00312	0.00604		-0.052	0.00225	0.00266					-0.052	0.00312	0.00225
-0.048	0.00332	0.00651		-0.048	0.00225	0.00322					-0.048	0.00332	0.00225
-0.044	0.00283	0.00548		-0.044	0.00259	0.00215					-0.044	0.00283	0.00259
-0.04	0.00295	0.00594		-0.04	0.0017	0.00199					-0.04	0.00295	0.0017
-0.036	0.00315	0.00599		-0.036	0.00212	0.00169					-0.036	0.00315	0.00212
-0.032	0.00293	0.00558		-0.032	0.0022	0.000971376					-0.032	0.00293	0.0022
-0.028	0.00327	0.00434		-0.028	0.00136	0.00133					-0.028	0.00327	0.00136
-0.024	0.00307	0.00315		-0.024	0.000763125	0.00245					-0.024	0.00307	0.000763125
-0.02	0.003	0.00625		-0.02	0.00297	0.00266					-0.02	0.003	0.00297
-0.016	0.00281	0.00501		-0.016	0.00229	0.000920248					-0.016	0.00281	0.00229
-0.012	0.00235	0.00403		-0.012	0.0017	0.00169					-0.012	0.00235	0.0017
-0.008	0.00223	0.00387		-0.008	0.00144	0.00133					-0.008	0.00223	0.00144
-0.004	0.00215	0.00579		-0.004	0.00216	0.0024					-0.004	0.00215	0.00216
1e-12	0.0024	0.00434		1e-12	0.00144	0.00184					1e-12	0.0024	0.00144
0.004	0.00247	0.00511		0.004	0.00174	0.0021					0.004	0.00247	0.00174
0.008	0.00295	0.00444		0.008	0.00174	0.00256					0.008	0.00295	0.00174
0.012	0.00329	0.00527		0.012	0.00216	0.00302					0.012	0.00329	0.00216
0.016	0.00303	0.00429		0.016	0.00259	0.00189					0.016	0.00303	0.00259
0.02	0.00274	0.00506		0.02	0.00293	0.00174					0.02	0.00274	0.00293
0.024	0.00295	0.00418		0.024	0.0017	0.0024					0.024	0.00295	0.0017
0.028	0.00322	0.00403		0.028	0.00212	0.00271					0.028	0.00322	0.00212
0.032	0.00315	0.00537		0.032	0.00208	0.00317					0.032	0.00315	0.00208
0.036	0.00351	0.00511		0.036	0.00212	0.00169					0.036	0.00351	0.00212
0.04	0.00269	0.00424		0.04	0.00178	0.00184					0.04	0.00269	0.00178
0.044	0.00295	0.0046		0.044	0.00225	0.00297					0.044	0.00295	0.00225
0.048	0.00283	0.00387		0.048	0.00153	0.00138					0.048	0.00283	0.00153
0.052	0.00261	0.00398		0.052	0.00148	0.00066462					0.052	0.00261	0.00148
0.056	0.00244	0.00284		0.056	0.00165	0.00179					0.056	0.00244	0.00165
0.06	0.00276	0.00393		0.06	0.00212	0.00297					0.06	0.00276	0.00212
0.064	0.00315	0.00387		0.064	0.00131	0.0022					0.064	0.00315	0.00131
0.068	0.00327	0.00579		0.068	0.00131	0.00271					0.068	0.00327	0.00131
0.072	0.00276	0.00341		0.072	0.00208	0.00169					0.072	0.00276	0.00208
0.076	0.0037	0.00594		0.076	0.00195	0.00235					0.076	0.0037	0.00195
0.08	0.00363	0.00651		0.08	0.00165	0.00312					0.08	0.00363	0.00165
0.084	0.00324	0.00625		0.084	0.00114	0.00297					0.084	0.00324	0.00114
0.088	0.00307	0.00548		0.088	0.00131	0.00184					0.088	0.00307	0.00131
0.092	0.00324	0.00594		0.092	0.00229	0.00312					0.092	0.00324	0.00229
0.096	0.00327	0.00542		0.096	0.00178	0.00153					0.096	0.00327	0.00178
0.1	0.00266	0.00563		0.1	0.00212	0.00307					0.1	0.00266	0.00212
0.104	0.00278	0.00553		0.104	0.0017	0.00235					0.104	0.00278	0.0017
0.108	0.00286	0.00692		0.108	0.00204	0.00343					0.108	0.00286	0.00204
0.112	0.00266	0.0063		0.112	0.00242	0.00128					0.112	0.00266	0.00242
0.116	0.0029	0.00646		0.116	0.00225	0.00343					0.116	0.0029	0.00225
0.12	0.00305	0.00687		0.12	0.00131	0.00337					0.12	0.00305	0.00131
0.124	0.00482	0.00656		0.124	0.00131	0.00251					0.124	0.00482	0.00131
0.128	0.00448	0.00579		0.128	0.0011	0.00353					0.128	0.00448	0.0011
0.132	0.0061	0.00708		0.132	0.00212	0.00312					0.132	0.0061	0.00212
0.136	0.00671	0.00661		0.136	0.00165	0.00327					0.136	0.00671	0.00165
0.14	0.00671	0.00785		0.14	0.00178	0.00399					0.14	0.00671	0.00178
0.144	0.0062	0.00713		0.144	0.00212	0.00465					0.144	0.0062	0.00212
0.148	0.00683	0.0063		0.148	0.00204	0.00358					0.148	0.00683	0.00204
0.152	0.00702	0.00646		0.152	0.00225	0.00343					0.152	0.00702	0.00225
0.156	0.00825	0.00635		0.156	0.00161	0.00429					0.156	0.00825	0.00161
0.16	0.00898	0.00739		0.16	0.00284	0.00404					0.16	0.00898	0.00284
0.164	0.00968	0.00894		0.164	0.0028	0.00516					0.164	0.00968	0.0028
0.168	0.00997	0.00914		0.168	0.00136	0.00348					0.168	0.00997	0.00136
0.172	0.01111	0.01147		0.172	0.00301	0.00475					0.172	0.01111	0.00301
0.176	0.0123	0.01348		0.176	0.00199	0.00578					0.176	0.0123	0.00199
0.18	0.01196	0.01637		0.18	0.00191	0.00547					0.18	0.01196	0.00191
0.184	0.01397	0.0155		0.184	0.0014	0.00521					0.184	0.01397	0.0014
0.188	0.0176	0.01668		0.188	0.00267	0.00731					0.188	0.0176	0.00267
0.192	0.01886	0.01601		0.192	0.0025	0.00649					0.192	0.01886	0.0025
0.196	0.02111	0.01901		0.196	0.00288	0.00521					0.196	0.02111	0.00288
0.2	0.02302	0.01751		0.2	0.00195	0.00792					0.2	0.02302	0.00195
0.204	0.02452	0.01699		0.204	0.00208	0.00711					0.204	0.02452	0.00208
0.208	0.02757	0.01932		0.208	0.00276	0.00813					0.208	0.02757	0.00276
0.212	0.02777	0.01994		0.212	0.00259	0.00695					0.212	0.02777	0.00259
0.216	0.02958	0.01818		0.216	0.00182	0.00813					0.216	0.02958	0.00182
0.22	0.03241	0.0186		0.22	0.00326	0.00777					0.22	0.03241	0.00326
0.224	0.03217	0.0187		0.224	0.00326	0.009					0.224	0.03217	0.00326
0.228	0.03607	0.01963		0.228	0.00343	0.0089					0.228	0.03607	0.00343
0.232	0.03897	0.01839		0.232	0.00326	0.00987					0.232	0.03897	0.00326
0.236	0.04033	0.02417		0.236	0.00394	0.01109					0.236	0.04033	0.00394
0.24	0.04239	0.02268		0.24	0.00339	0.01033					0.24	0.04239	0.00339
0.244	0.04503	0.02195		0.244	0.00352	0.0113					0.244	0.04503	0.00352
0.248	0.04578	0.02237		0.248	0.00407	0.00987					0.248	0.04578	0.00407
0.252	0.04941	0.02407		0.252	0.00424	0.01155					0.252	0.04941	0.00424
0.256	0.05086	0.02392		0.256	0.00365	0.01155					0.256	0.05086	0.00365
0.26	0.05275	0.02583		0.26	0.00432	0.0137					0.26	0.05275	0.00432
0.264	0.05621	0.02696		0.264	0.00399	0.01345					0.264	0.05621	0.00399
0.268	0.05655	0.02939		0.268	0.00377	0.01431					0.268	0.05655	0.00377
0.272	0.06091	0.03115		0.272	0.00471	0.01524					0.272	0.06091	0.00471
0.276	0.06352	0.03182		0.276	0.00492	0.01437					0.276	0.06352	0.00492
0.28	0.0671	0.03326		0.28	0.00526	0.01605					0.28	0.0671	0.00526
0.284	0.07158	0.03647		0.284	0.00513	0.016					0.284	0.07158	0.00513
0.288	0.07587	0.03946		0.288	0.00577	0.01697					0.288	0.07587	0.00577
0.292	0.07572	0.04442		0.292	0.00572	0.01825					0.292	0.07572	0.00572
0.296	0.0771	0.04711		0.296	0.00543	0.01825					0.296	0.0771	0.00543
0.3	0.08153	0.0483		0.3	0.00729	0.01989					0.3	0.08153	0.00729
0.304	0.08633	0.04773		0.304	0.00644	0.01887					0.304	0.08633	0.00644
0.308	0.08829	0.05026		0.308	0.00589	0.02014					0.308	0.08829	0.00589
0.312	0.09187	0.05005		0.312	0.00729	0.01907					0.312	0.09187	0.00729
0.316	0.09359	0.05165		0.316	0.00738	0.02076					0.316	0.09359	0.00738
0.32	0.09787	0.05346		0.32	0.00776	0.01989					0.32	0.09787	0.00776
0.324	0.10167	0.05356		0.324	0.00772	0.02035					0.324	0.10167	0.00772
0.328	0.10504	0.05418		0.328	0.00814	0.02285					0.328	0.10504	0.00814
0.332	0.10724	0.05341		0.332	0.00865	0.02265					0.332	0.10724	0.00865
0.336	0.11416	0.05558		0.336	0.00882	0.02321					0.336	0.11416	0.00882
0.34	0.11792	0.05408		0.34	0.00941	0.02423					0.34	0.11792	0.00941
0.344	0.12334	0.05661		0.344	0.00954	0.02403					0.344	0.12334	0.00954
0.348	0.12574	0.05682		0.348	0.01001	0.02572					0.348	0.12574	0.01001
0.352	0.12833	0.05966		0.352	0.01039	0.02531					0.352	0.12833	0.01039
0.356	0.13348	0.05945		0.356	0.01051	0.02658					0.356	0.13348	0.01051
0.36	0.13484	0.05759		0.36	0.01102	0.0271					0.36	0.13484	0.01102
0.364	0.14019	0.05909		0.364	0.01213	0.02817					0.364	0.14019	0.01213
0.368	0.14571	0.05687		0.368	0.01251	0.02945					0.368	0.14571	0.01251
0.372	0.1505	0.05661		0.372	0.01251	0.02991					0.372	0.1505	0.01251
0.376	0.1542	0.05491		0.376	0.01327	0.02991					0.376	0.1542	0.01327
0.38	0.15934	0.05873		0.38	0.01412	0.03078					0.38	0.15934	0.01412
0.384	0.1628	0.06162		0.384	0.01361	0.03057					0.384	0.1628	0.01361
0.388	0.16696	0.06384		0.388	0.01467	0.03287					0.388	0.16696	0.01467
0.392	0.16851	0.0626		0.392	0.01522	0.03318					0.392	0.16851	0.01522
0.396	0.1765	0.06343		0.396	0.01543	0.03369					0.396	0.1765	0.01543
0.4	0.1812	0.06482		0.4	0.01573	0.03333					0.4	0.1812	0.01573
0.404	0.18914	0.06767		0.404	0.01679	0.0342					0.404	0.18914	0.01679
0.408	0.19056	0.07169		0.408	0.01666	0.03497					0.408	0.19056	0.01666
0.412	0.19587	0.07107		0.412	0.01687	0.03615					0.412	0.19587	0.01687
0.416	0.20042	0.07211		0.416	0.01776	0.03584					0.416	0.20042	0.01776
0.42	0.20903	0.07407		0.42	0.01827	0.03793					0.42	0.20903	0.01827
0.424	0.21322	0.07665		0.424	0.01912	0.03839					0.424	0.21322	0.01912
0.428	0.21516	0.07681		0.428	0.0201	0.03824					0.428	0.21516	0.0201
0.432	0.21789	0.07918		0.432	0.02031	0.03921					0.432	0.21789	0.02031
0.436	0.22496	0.0796		0.436	0.02065	0.04059					0.436	0.22496	0.02065
0.44	0.22879	0.08213		0.44	0.02137	0.04105					0.44	0.22879	0.02137
0.444	0.23198	0.08321		0.444	0.02196	0.04156					0.444	0.23198	0.02196
0.448	0.2345	0.0859		0.448	0.02251	0.04305					0.448	0.2345	0.02251
0.452	0.23852	0.08549		0.452	0.02336	0.04259					0.452	0.23852	0.02336
0.456	0.24138	0.08771		0.456	0.02345	0.04453					0.456	0.24138	0.02345
0.46	0.24322	0.08745		0.46	0.02501	0.04473					0.46	0.24322	0.02501
0.464	0.24561	0.0907		0.464	0.02573	0.04581					0.464	0.24561	0.02573
0.468	0.2507	0.09081		0.468	0.02531	0.04688					0.468	0.2507	0.02531
0.472	0.25597	0.09055		0.472	0.02662	0.04632					0.472	0.25597	0.02662
0.476	0.26142	0.09576		0.476	0.02739	0.04703					0.476	0.26142	0.02739
0.48	0.26924	0.09494		0.48	0.02883	0.04867					0.48	0.26924	0.02883
0.484	0.27062	0.09778		0.484	0.02963	0.04862					0.484	0.27062	0.02963
0.488	0.27227	0.10248		0.488	0.03002	0.04923					0.488	0.27227	0.03002
0.492	0.28054	0.10196		0.492	0.03133	0.0502					0.492	0.28054	0.03133
0.496	0.28086	0.10093		0.496	0.0312	0.05066					0.496	0.28086	0.0312
0.5	0.28284	0.09938		0.5	0.0326	0.0522					0.5	0.28284	0.0326
0.504	0.28703	0.09747		0.504	0.03281	0.05281					0.504	0.28703	0.03281
0.508	0.28832	0.09855		0.508	0.0343	0.05429					0.508	0.28832	0.0343
0.512	0.29275	0.09907		0.512	0.03502	0.05409					0.512	0.29275	0.03502
0.516	0.29241	0.10176		0.516	0.03672	0.05491					0.516	0.29241	0.03672
0.52	0.29851	0.10274		0.52	0.03642	0.05603					0.52	0.29851	0.03642
0.524	0.29962	0.10455		0.524	0.03727	0.05772					0.524	0.29962	0.03727
0.528	0.30284	0.10093		0.528	0.03756	0.05813					0.528	0.30284	0.03756
0.532	0.30543	0.10398		0.532	0.039	0.05849					0.532	0.30543	0.039
0.536	0.31175	0.10842		0.536	0.03964	0.059					0.536	0.31175	0.03964
0.54	0.31497	0.11219		0.54	0.04091	0.06063					0.54	0.31497	0.04091
0.544	0.31606	0.11534		0.544	0.04235	0.0613					0.544	0.31606	0.04235
0.548	0.32008	0.11586		0.548	0.04235	0.06268					0.548	0.32008	0.04235
0.552	0.32107	0.11947		0.552	0.04303	0.06258					0.552	0.32107	0.04303
0.556	0.32358	0.12144		0.556	0.04473	0.06426					0.556	0.32358	0.04473
0.56	0.32407	0.12386		0.56	0.04566	0.06478					0.56	0.32407	0.04566
0.564	0.3284	0.12562		0.564	0.04685	0.06508					0.564	0.3284	0.04685
0.568	0.33012	0.1266		0.568	0.04757	0.0657					0.568	0.33012	0.04757
0.572	0.3308	0.12789		0.572	0.04956	0.06682					0.572	0.3308	0.04956
0.576	0.33216	0.13166		0.576	0.04948	0.068					0.576	0.33216	0.04948
0.58	0.33675	0.13316		0.58	0.051	0.06907					0.58	0.33675	0.051
0.584	0.34002	0.13822		0.584	0.05202	0.07055					0.584	0.34002	0.05202
0.588	0.34276	0.13828		0.588	0.05325	0.0725					0.588	0.34276	0.05325
0.592	0.35072	0.13962		0.592	0.05456	0.07377					0.592	0.35072	0.05456
0.596	0.35535	0.13817		0.596	0.05562	0.07428					0.596	0.35535	0.05562
0.6	0.36123	0.13512		0.6	0.05664	0.07531					0.6	0.36123	0.05664
0.604	0.36578	0.13714		0.604	0.05817	0.07582					0.604	0.36578	0.05817
0.608	0.37023	0.13523		0.608	0.05974	0.07694					0.608	0.37023	0.05974
0.612	0.37677	0.13977		0.612	0.06041	0.07894					0.612	0.37677	0.06041
0.616	0.38105	0.14272		0.616	0.06173	0.07802					0.616	0.38105	0.06173
0.62	0.38558	0.14819		0.62	0.06325	0.08022					0.62	0.38558	0.06325
0.624	0.38846	0.14773		0.624	0.06453	0.0816					0.624	0.38846	0.06453
0.628	0.39667	0.14721		0.628	0.06627	0.08298					0.628	0.39667	0.06627
0.632	0.39636	0.14969		0.632	0.06855	0.08333					0.632	0.39636	0.06855
0.636	0.39945	0.1531		0.636	0.07012	0.08502					0.636	0.39945	0.07012
0.64	0.39807	0.15062		0.64	0.07055	0.08717					0.64	0.39807	0.07055
0.644	0.40616	0.15145		0.644	0.07216	0.08839					0.644	0.40616	0.07216
0.648	0.41088	0.15356		0.648	0.07309	0.08916					0.648	0.41088	0.07309
0.652	0.41461	0.15109		0.652	0.07559	0.09105					0.652	0.41461	0.07559
0.656	0.41666	0.15542		0.656	0.07691	0.09126					0.656	0.41666	0.07691
0.66	0.42083	0.15429		0.66	0.07937	0.09116					0.66	0.42083	0.07937
0.664	0.42841	0.15599		0.664	0.08043	0.09269					0.664	0.42841	0.08043
0.668	0.43022	0.16302		0.668	0.08255	0.09458					0.668	0.43022	0.08255
0.672	0.42814	0.16627		0.672	0.08428	0.09709					0.672	0.42814	0.08428
0.676	0.43189	0.16503		0.676	0.08551	0.09729					0.676	0.43189	0.08551
0.68	0.43385	0.16916		0.68	0.08725	0.09857					0.68	0.43385	0.08725
0.684	0.43867	0.17516		0.684	0.08878	0.09903					0.684	0.43867	0.08878
0.688	0.43695	0.18197		0.688	0.08954	0.0999					0.688	0.43695	0.08954
0.692	0.44017	0.17918		0.692	0.09187	0.10286					0.692	0.44017	0.09187
0.696	0.44148	0.1782		0.696	0.09387	0.10297					0.696	0.44148	0.09387
0.7	0.44172	0.1781		0.7	0.09598	0.10511					0.7	0.44172	0.09598
0.704	0.44675	0.18378		0.704	0.09827	0.10496					0.704	0.44675	0.09827
0.708	0.44763	0.18394		0.708	0.10103	0.10772					0.708	0.44763	0.10103
0.712	0.44678	0.18642		0.712	0.10217	0.10844					0.712	0.44678	0.10217
0.716	0.44879	0.18771		0.716	0.10472	0.10813					0.716	0.44879	0.10472
0.72	0.44961	0.18569		0.72	0.10739	0.11196					0.72	0.44961	0.10739
0.724	0.45365	0.1907		0.724	0.10921	0.11176					0.724	0.45365	0.10921
0.728	0.45242	0.18864		0.728	0.11137	0.11329					0.728	0.45242	0.11137
0.732	0.45884	0.19044		0.732	0.11294	0.11472					0.732	0.45884	0.11294
0.736	0.46687	0.18745		0.736	0.11426	0.11549					0.736	0.46687	0.11426
0.74	0.46893	0.18771		0.74	0.1168	0.11656					0.74	0.46893	0.1168
0.744	0.47907	0.18771		0.744	0.11858	0.11774					0.744	0.47907	0.11858
0.748	0.48004	0.19478		0.748	0.12142	0.11984					0.748	0.48004	0.12142
0.752	0.48094	0.19773		0.752	0.12392	0.11943					0.752	0.48094	0.12392
0.756	0.48183	0.19391		0.756	0.12545	0.12173					0.756	0.48183	0.12545
0.76	0.48842	0.19566		0.76	0.12732	0.12193					0.76	0.48842	0.12732
0.764	0.49004	0.1952		0.764	0.13041	0.12296					0.764	0.49004	0.13041
0.768	0.49348	0.19447		0.768	0.13079	0.12428					0.768	0.49348	0.13079
0.772	0.49616	0.19458		0.772	0.13452	0.12653					0.772	0.49616	0.13452
0.776	0.50147	0.19954		0.776	0.1366	0.12827					0.776	0.50147	0.1366
0.78	0.50255	0.20067		0.78	0.13906	0.12919					0.78	0.50255	0.13906
0.784	0.50558	0.19711		0.784	0.14118	0.12981					0.784	0.50558	0.14118
0.788	0.50512	0.19964		0.788	0.143	0.13098					0.788	0.50512	0.143
0.792	0.505	0.19783		0.792	0.14555	0.13262					0.792	0.505	0.14555
0.796	0.50321	0.19845		0.796	0.14728	0.13364					0.796	0.50321	0.14728
0.8	0.50638	0.2		0.8	0.15034	0.134					0.8	0.50638	0.15034
0.804	0.51112	0.19876		0.804	0.15237	0.13666					0.804	0.51112	0.15237
0.808	0.51521	0.20078		0.808	0.15538	0.13809					0.808	0.51521	0.15538
0.812	0.5165	0.20331		0.812	0.15742	0.13962					0.812	0.5165	0.15742
0.816	0.52141	0.20243		0.816	0.1586	0.13957					0.816	0.52141	0.1586
0.82	0.52478	0.20109		0.82	0.16111	0.14075					0.82	0.52478	0.16111
0.824	0.52718	0.20145		0.824	0.16242	0.14264					0.824	0.52718	0.16242
0.828	0.52642	0.2032		0.828	0.16479	0.14422					0.828	0.52642	0.16479
0.832	0.52408	0.2062		0.832	0.1673	0.14652					0.832	0.52408	0.1673
0.836	0.52504	0.20857		0.836	0.16988	0.14709					0.836	0.52504	0.16988
0.84	0.52441	0.20708		0.84	0.17158	0.15046					0.84	0.52441	0.17158
0.844	0.52715	0.21028		0.844	0.1737	0.15307					0.844	0.52715	0.1737
0.848	0.52955	0.21307		0.848	0.17747	0.1524					0.848	0.52955	0.17747
0.852	0.53255	0.2126		0.852	0.17989	0.15481					0.852	0.53255	0.17989
0.856	0.53371	0.21353		0.856	0.18192	0.15654					0.856	0.53371	0.18192
0.86	0.53301	0.21674		0.86	0.18485	0.15838					0.86	0.53301	0.18485
0.864	0.5316	0.21699		0.864	0.18684	0.16115					0.864	0.5316	0.18684
0.868	0.53664	0.21751		0.868	0.18871	0.16028					0.868	0.53664	0.18871
0.872	0.53545	0.22231		0.872	0.1921	0.16227					0.872	0.53545	0.1921
0.876	0.53925	0.2233		0.876	0.19477	0.16365					0.876	0.53925	0.19477
0.88	0.54085	0.22226		0.88	0.19718	0.16575					0.88	0.54085	0.19718
0.884	0.5464	0.22495		0.884	0.19752	0.16626					0.884	0.5464	0.19752
0.888	0.54456	0.22412		0.888	0.20049	0.16789					0.888	0.54456	0.20049
0.892	0.54751	0.22521		0.892	0.20393	0.16922					0.892	0.54751	0.20393
0.896	0.5486	0.22634		0.896	0.20626	0.17183					0.896	0.5486	0.20626
0.9	0.55107	0.22732		0.9	0.20935	0.17296					0.9	0.55107	0.20935
0.904	0.55116	0.22769		0.904	0.2113	0.17357					0.904	0.55116	0.2113
0.908	0.55404	0.23053		0.908	0.21359	0.17612					0.908	0.55404	0.21359
0.912	0.55141	0.23058		0.912	0.21605	0.17618					0.912	0.55141	0.21605
0.916	0.55223	0.22913		0.916	0.21843	0.17914					0.916	0.55223	0.21843
0.92	0.55329	0.22691		0.92	0.2205	0.18062					0.92	0.55329	0.2205
0.924	0.55378	0.23006		0.924	0.22317	0.18338					0.924	0.55378	0.22317
0.928	0.55804	0.23445		0.928	0.22563	0.184					0.928	0.55804	0.22563
0.932	0.56036	0.2298		0.932	0.22593	0.1843					0.932	0.56036	0.22593
0.936	0.56438	0.23296		0.936	0.22915	0.18737					0.936	0.56438	0.22915
0.94	0.5683	0.23425		0.94	0.23203	0.18768					0.94	0.5683	0.23203
0.944	0.56908	0.23456		0.944	0.23441	0.19013					0.944	0.56908	0.23441
0.948	0.57251	0.23079		0.948	0.23699	0.19233					0.948	0.57251	0.23699
0.952	0.57152	0.2343		0.952	0.23746	0.19248					0.952	0.57152	0.23746
0.956	0.57418	0.23693		0.956	0.24017	0.19565					0.956	0.57418	0.24017
0.96	0.57462	0.23822		0.96	0.24306	0.19468					0.96	0.57462	0.24306
0.964	0.5715	0.23993		0.964	0.24556	0.19657					0.964	0.5715	0.24556
0.968	0.57227	0.24272		0.968	0.24878	0.19847					0.968	0.57227	0.24878
0.972	0.57707	0.24638		0.972	0.25149	0.19877					0.972	0.57707	0.25149
0.976	0.57632	0.24318		0.976	0.25463	0.20082					0.976	0.57632	0.25463
0.98	0.58029	0.24044		0.98	0.25688	0.20179					0.98	0.58029	0.25688
0.984	0.58307	0.24334		0.984	0.25963	0.20281					0.984	0.58307	0.25963
0.988	0.58343	0.2468		0.988	0.26158	0.20389					0.988	0.58343	0.26158
0.992	0.58263	0.24597		0.992	0.26544	0.2045					0.992	0.58263	0.26544
0.996	0.58077	0.24861		0.996	0.26752	0.20598					0.996	0.58077	0.26752
1	0.57939	0.25062		1	0.26871	0.2066					1	0.57939	0.26871
1.004	0.58038	0.25935		1.004	0.27218	0.20854					1.004	0.58038	0.27218
1.008	0.58135	0.25656		1.008	0.27418	0.20925					1.008	0.58135	0.27418
1.012	0.57874	0.26007		1.012	0.27697	0.21099					1.012	0.57874	0.27697
1.016	0.58043	0.26085		1.016	0.27922	0.21186					1.016	0.58043	0.27922
1.02	0.57995	0.26105		1.02	0.28015	0.21181					1.02	0.57995	0.28015
1.024	0.58329	0.26224		1.024	0.28236	0.2134					1.024	0.58329	0.28236
1.028	0.58256	0.26152		1.028	0.28524	0.21498					1.028	0.58256	0.28524
1.032	0.58498	0.25672		1.032	0.28783	0.21554					1.032	0.58498	0.28783
1.036	0.5836	0.26147		1.036	0.28978	0.21692					1.036	0.5836	0.28978
1.04	0.58631	0.25966		1.04	0.29236	0.21723					1.04	0.58631	0.29236
1.044	0.59019	0.26142		1.044	0.29525	0.21968					1.044	0.59019	0.29525
1.048	0.59101	0.26281		1.048	0.2972	0.2204					1.048	0.59101	0.2972
1.052	0.59057	0.26601		1.052	0.29788	0.22204					1.052	0.59057	0.29788
1.056	0.59149	0.26782		1.056	0.30212	0.22418					1.056	0.59149	0.30212
1.06	0.59631	0.26482		1.06	0.30313	0.22454					1.06	0.59631	0.30313
1.064	0.59706	0.26384		1.064	0.30576	0.22822					1.064	0.59706	0.30576
1.068	0.59919	0.26896		1.068	0.30843	0.22853					1.068	0.59919	0.30843
1.072	0.59926	0.26689		1.072	0.31021	0.23078					1.072	0.59926	0.31021
1.076	0.59825	0.27547		1.076	0.31284	0.23139					1.076	0.59825	0.31284
1.08	0.60069	0.27433		1.08	0.3142	0.23395					1.08	0.60069	0.3142
1.084	0.59982	0.27314		1.084	0.31725	0.23318					1.084	0.59982	0.31725
1.088	0.59759	0.27743		1.088	0.31962	0.2362					1.088	0.59759	0.31962
1.092	0.59452	0.28151		1.092	0.32272	0.23768					1.092	0.59452	0.32272
1.096	0.59432	0.28357		1.096	0.32442	0.23967					1.096	0.59432	0.32442
1.1	0.59481	0.28755		1.1	0.32624	0.24034					1.1	0.59481	0.32624
1.104	0.59634	0.28946		1.104	0.32933	0.24254					1.104	0.59634	0.32933
1.108	0.59975	0.29504		1.108	0.3334	0.24417					1.108	0.59975	0.3334
1.112	0.60026	0.29654		1.112	0.33476	0.24509					1.112	0.60026	0.33476
1.116	0.6067	0.29788		1.116	0.33794	0.24581					1.116	0.6067	0.33794
1.12	0.60788	0.30646		1.12	0.33989	0.2475					1.12	0.60788	0.33989
1.124	0.6059	0.3079		1.124	0.34286	0.24739					1.124	0.6059	0.34286
1.128	0.60544	0.30899		1.128	0.34434	0.24836					1.128	0.60544	0.34434
1.132	0.60691	0.31095		1.132	0.34655	0.25046					1.132	0.60691	0.34655
1.136	0.60699	0.31684		1.136	0.34934	0.25					1.136	0.60699	0.34934
1.14	0.60737	0.31617		1.14	0.35151	0.25174					1.14	0.60737	0.35151
1.144	0.60609	0.31436		1.144	0.35392	0.25322					1.144	0.60609	0.35392
1.148	0.60713	0.31054		1.148	0.35604	0.25491					1.148	0.60713	0.35604
1.152	0.61175	0.31002		1.152	0.35787	0.25516					1.152	0.61175	0.35787
1.156	0.61323	0.31266		1.156	0.35965	0.25757					1.156	0.61323	0.35965
1.16	0.61599	0.31854		1.16	0.36189	0.25675					1.16	0.61599	0.36189
1.164	0.61686	0.31973		1.164	0.36423	0.25798					1.164	0.61686	0.36423
1.168	0.61638	0.31989		1.168	0.36668	0.25844					1.168	0.61638	0.36668
1.172	0.61834	0.3186		1.172	0.36889	0.26089					1.172	0.61834	0.36889
1.176	0.62626	0.32107		1.176	0.37126	0.26207					1.176	0.62626	0.37126
1.18	0.62337	0.31736		1.18	0.37368	0.26324					1.18	0.62337	0.37368
1.184	0.62279	0.32516		1.184	0.37622	0.26534					1.184	0.62279	0.37622
1.188	0.62502	0.3265		1.188	0.37737	0.26733					1.188	0.62502	0.37737
1.192	0.62778	0.33022		1.192	0.37957	0.26825					1.192	0.62778	0.37957
1.196	0.63245	0.32908		1.196	0.38292	0.26866					1.196	0.63245	0.38292
1.2	0.62945	0.33141		1.2	0.38491	0.26968					1.2	0.62945	0.38491
1.204	0.63202	0.33254		1.204	0.38614	0.27132					1.204	0.63202	0.38614
1.208	0.6378	0.33693		1.208	0.38877	0.27183					1.208	0.6378	0.38877
1.212	0.64076	0.33642		1.212	0.3906	0.27311					1.212	0.64076	0.3906
1.216	0.64255	0.33616		1.216	0.39373	0.27398					1.216	0.64255	0.39373
1.22	0.64221	0.336		1.22	0.39509	0.27592					1.22	0.64221	0.39509
1.224	0.64369	0.3345		1.224	0.39725	0.27725					1.224	0.64369	0.39725
1.228	0.64325	0.33662		1.228	0.40026	0.27981					1.228	0.64325	0.40026
1.232	0.64071	0.33647		1.232	0.40323	0.28016					1.232	0.64071	0.40323
1.236	0.64153	0.33781		1.236	0.40497	0.28323					1.236	0.64153	0.40497
1.24	0.63913	0.33735		1.24	0.40734	0.28553					1.24	0.63913	0.40734
1.244	0.641	0.34044		1.244	0.40989	0.28681					1.244	0.641	0.40989
1.248	0.63834	0.33729		1.248	0.41124	0.28712					1.248	0.63834	0.41124
1.252	0.63575	0.33461		1.252	0.41413	0.28783					1.252	0.63575	0.41413
1.256	0.63335	0.33869		1.256	0.4151	0.2886					1.256	0.63335	0.4151
1.26	0.63274	0.34768		1.26	0.41828	0.29039					1.26	0.63274	0.41828
1.264	0.63265	0.35294		1.264	0.42019	0.29203					1.264	0.63265	0.42019
1.268	0.63035	0.35904		1.268	0.42282	0.29146					1.268	0.63035	0.42282
1.272	0.63325	0.36338		1.272	0.42587	0.29371					1.272	0.63325	0.42587
1.276	0.63783	0.36581		1.276	0.42744	0.29479					1.276	0.63783	0.42744
1.28	0.6356	0.36808		1.28	0.42896	0.29489					1.28	0.6356	0.42896
1.284	0.63502	0.36679		1.284	0.43147	0.29867					1.284	0.63502	0.43147
1.288	0.63817	0.36374		1.288	0.43265	0.29964					1.288	0.63817	0.43265
1.292	0.64114	0.36792		1.292	0.43617	0.30133					1.292	0.64114	0.43617
1.296	0.64349	0.3655		1.296	0.43816	0.30143					1.296	0.64349	0.43816
1.3	0.64325	0.36405		1.3	0.44003	0.30297					1.3	0.64325	0.44003
1.304	0.64531	0.36514		1.304	0.44236	0.30225					1.304	0.64531	0.44236
1.308	0.64691	0.36384		1.308	0.44461	0.30363					1.308	0.64691	0.44461
1.312	0.6495	0.36792		1.312	0.44753	0.30501					1.312	0.6495	0.44753
1.316	0.65407	0.36529		1.316	0.44898	0.30685					1.316	0.65407	0.44898
1.32	0.65918	0.36637		1.32	0.45237	0.30752					1.32	0.65918	0.45237
1.324	0.65988	0.36653		1.324	0.45461	0.31038					1.324	0.65988	0.45461
1.328	0.65845	0.36317		1.328	0.45576	0.3115					1.328	0.65845	0.45576
1.332	0.66075	0.36364		1.332	0.45771	0.31186					1.332	0.66075	0.45771
1.336	0.66068	0.3655		1.336	0.46169	0.3135					1.336	0.66068	0.46169
1.34	0.6632	0.37051		1.34	0.46326	0.31452					1.34	0.6632	0.46326
1.344	0.66322	0.36978		1.344	0.46398	0.31667					1.344	0.66322	0.46398
1.348	0.66339	0.37035		1.348	0.46733	0.31769					1.348	0.66339	0.46733
1.352	0.66322	0.37474		1.352	0.46992	0.31881					1.352	0.66322	0.46992
1.356	0.66337	0.37619		1.356	0.47166	0.3205					1.356	0.66337	0.47166
1.36	0.6638	0.37825		1.36	0.47365	0.32142					1.36	0.6638	0.47365
1.364	0.66508	0.37924		1.364	0.47619	0.3204					1.364	0.66508	0.47619
1.368	0.65949	0.37908		1.368	0.47696	0.32377					1.368	0.65949	0.47696
1.372	0.65976	0.37877		1.372	0.48001	0.32444					1.372	0.65976	0.48001
1.376	0.66141	0.37717		1.376	0.48175	0.32556					1.376	0.66141	0.48175
1.38	0.66017	0.3845		1.38	0.48319	0.32715					1.38	0.66017	0.48319
1.384	0.66327	0.37691		1.384	0.48493	0.32945					1.384	0.66327	0.48493
1.388	0.66685	0.38063		1.388	0.48857	0.33062					1.388	0.66685	0.48857
1.392	0.66855	0.37722		1.392	0.48925	0.33241					1.392	0.66855	0.48925
1.396	0.67206	0.38027		1.396	0.49086	0.33379					1.396	0.67206	0.49086
1.4	0.67721	0.37624		1.4	0.49392	0.33369					1.4	0.67721	0.49392
1.404	0.67922	0.37552		1.404	0.49536	0.33487					1.404	0.67922	0.49536
1.408	0.67496	0.37609		1.408	0.49769	0.33696					1.408	0.67496	0.49769
1.412	0.68012	0.37459		1.412	0.49998	0.33732					1.412	0.68012	0.49998
1.416	0.6785	0.37164		1.416	0.50117	0.33819					1.416	0.6785	0.50117
1.42	0.67939	0.37102		1.42	0.50244	0.34049					1.42	0.67939	0.50244
1.424	0.68004	0.36844		1.424	0.50324	0.34019					1.424	0.68004	0.50324
1.428	0.68084	0.37309		1.428	0.50617	0.34218					1.428	0.68084	0.50617
1.432	0.68569	0.37412		1.432	0.50833	0.34274					1.432	0.68569	0.50833
1.436	0.6851	0.37887		1.436	0.51024	0.34422					1.436	0.6851	0.51024
1.44	0.68949	0.38073		1.44	0.51261	0.3452					1.44	0.68949	0.51261
1.444	0.68973	0.38265		1.444	0.51435	0.34606					1.444	0.68973	0.51435
1.448	0.68535	0.3859		1.448	0.51651	0.34724					1.448	0.68535	0.51651
1.452	0.68418	0.38569		1.452	0.51978	0.3478					1.452	0.68418	0.51978
1.456	0.68319	0.39597		1.456	0.52181	0.34944					1.456	0.68319	0.52181
1.46	0.68508	0.39329		1.46	0.52347	0.35051					1.46	0.68508	0.52347
1.464	0.68779	0.39075		1.464	0.52681	0.35164					1.464	0.68779	0.52681
1.468	0.69268	0.38874		1.468	0.528	0.35143					1.468	0.69268	0.528
1.472	0.69501	0.39174		1.472	0.53012	0.35378					1.472	0.69501	0.53012
1.476	0.69336	0.39261		1.476	0.53169	0.3569					1.476	0.69336	0.53169
1.48	0.69777	0.38998		1.48	0.53326	0.35726					1.48	0.69777	0.53326
1.484	0.69726	0.38254		1.484	0.53339	0.35675					1.484	0.69726	0.53339
1.488	0.69554	0.389		1.488	0.53445	0.35839					1.488	0.69554	0.53445
1.492	0.693	0.38915		1.492	0.53597	0.35956					1.492	0.693	0.53597
1.496	0.69041	0.38414		1.496	0.53716	0.35956					1.496	0.69041	0.53716
1.5	0.68978	0.38817		1.5	0.53864	0.36202					1.5	0.68978	0.53864
1.504	0.69021	0.39236		1.504	0.54055	0.36319					1.504	0.69021	0.54055
1.508	0.69091	0.39298		1.508	0.54246	0.36314					1.508	0.69091	0.54246
1.512	0.68832	0.3921		1.512	0.54445	0.36391					1.512	0.68832	0.54445
1.516	0.69336	0.39065		1.516	0.54666	0.3659					1.516	0.69336	0.54666
1.52	0.69394	0.39174		1.52	0.54865	0.36687					1.52	0.69394	0.54865
1.524	0.69445	0.38838		1.524	0.55106	0.36897					1.524	0.69445	0.55106
1.528	0.70505	0.38977		1.528	0.55221	0.36953					1.528	0.70505	0.55221
1.532	0.70587	0.39081		1.532	0.5534	0.37224					1.532	0.70587	0.5534
1.536	0.70977	0.39019		1.536	0.557	0.3725					1.536	0.70977	0.557
1.54	0.70433	0.39478		1.54	0.55912	0.37434					1.54	0.70433	0.55912
1.544	0.70563	0.39194		1.544	0.55997	0.37597					1.544	0.70563	0.55997
1.548	0.70244	0.39106		1.548	0.56213	0.37694					1.548	0.70244	0.56213
1.552	0.69871	0.39349		1.552	0.56332	0.37935					1.552	0.69871	0.56332
1.556	0.70459	0.39277		1.556	0.56527	0.38006					1.556	0.70459	0.56527
1.56	0.70275	0.39225		1.56	0.5679	0.38103					1.56	0.70275	0.5679
1.564	0.7005	0.39236		1.564	0.57036	0.38185					1.564	0.7005	0.57036
1.568	0.70387	0.39954		1.568	0.57286	0.38323					1.568	0.70387	0.57286
1.572	0.70462	0.39323		1.572	0.57371	0.38405					1.572	0.70462	0.57371
1.576	0.70752	0.39447		1.576	0.57451	0.38574					1.576	0.70752	0.57451
1.58	0.70612	0.39783		1.58	0.57565	0.38732					1.58	0.70612	0.57565
1.584	0.70672	0.40367		1.584	0.5768	0.38834					1.584	0.70672	0.5768
1.588	0.70709	0.40424		1.588	0.5785	0.3908					1.588	0.70709	0.5785
1.592	0.70687	0.41131		1.592	0.58053	0.39264					1.592	0.70687	0.58053
1.596	0.70842	0.41131		1.596	0.58257	0.3932					1.596	0.70842	0.58257
1.6	0.70994	0.41529		1.6	0.58358	0.39422					1.6	0.70994	0.58358
1.604	0.71188	0.41591		1.604	0.58647	0.39428					1.604	0.71188	0.58647
1.608	0.71278	0.4172		1.608	0.58863	0.39652					1.608	0.71278	0.58863
1.612	0.7126	0.42113		1.612	0.5899	0.39647					1.612	0.7126	0.5899
1.616	0.7089	0.41823		1.616	0.59193	0.39908					1.616	0.7089	0.59193
1.62	0.70931	0.42066		1.62	0.59473	0.39775					1.62	0.70931	0.59473
1.624	0.70759	0.4172		1.624	0.59635	0.40031					1.624	0.70759	0.59635
1.628	0.71098	0.41891		1.628	0.598	0.40194					1.628	0.71098	0.598
1.632	0.70985	0.42448		1.632	0.59842	0.4021					1.632	0.70985	0.59842
1.636	0.70806	0.42851		1.636	0.60101	0.40271					1.636	0.70806	0.60101
1.64	0.71558	0.42614		1.64	0.60347	0.40358					1.64	0.71558	0.60347
1.644	0.71544	0.42293		1.644	0.60597	0.40609					1.644	0.71544	0.60597
1.648	0.71851	0.43177		1.648	0.60796	0.40762					1.648	0.71851	0.60796
1.652	0.72238	0.43528		1.652	0.60953	0.40956					1.652	0.72238	0.60953
1.656	0.72253	0.44287		1.656	0.61089	0.41002					1.656	0.72253	0.61089
1.66	0.72449	0.4468		1.66	0.61373	0.41018					1.66	0.72449	0.61373
1.664	0.72548	0.44799		1.664	0.61415	0.41104					1.664	0.72548	0.61415
1.668	0.72846	0.44344		1.668	0.61627	0.41258					1.668	0.72846	0.61627
1.672	0.72101	0.44845		1.672	0.6178	0.41329					1.672	0.72101	0.6178
1.676	0.72137	0.44582		1.676	0.61928	0.41421					1.676	0.72137	0.61928
1.68	0.72972	0.44489		1.68	0.61996	0.41534					1.68	0.72972	0.61996
1.684	0.73035	0.44241		1.684	0.62246	0.41575					1.684	0.73035	0.62246
1.688	0.73318	0.44318		1.688	0.62403	0.41703					1.688	0.73318	0.62403
1.692	0.73444	0.44117		1.692	0.62636	0.41616					1.692	0.73444	0.62636
1.696	0.73321	0.44525		1.696	0.62746	0.41754					1.696	0.73321	0.62746
1.7	0.72987	0.44525		1.7	0.62848	0.41743					1.7	0.72987	0.62848
1.704	0.73226	0.45227		1.704	0.63047	0.41692					1.704	0.73226	0.63047
1.708	0.73587	0.45263		1.708	0.63217	0.42081					1.708	0.73587	0.63217
1.712	0.73834	0.45078		1.712	0.63302	0.42132					1.712	0.73834	0.63302
1.716	0.74439	0.45594		1.716	0.63463	0.42285					1.716	0.74439	0.63463
1.72	0.74575	0.4626		1.72	0.63573	0.42664					1.72	0.74575	0.63573
1.724	0.74243	0.46214		1.724	0.63836	0.4272					1.724	0.74243	0.63836
1.728	0.74676	0.46131		1.728	0.63866	0.42618					1.728	0.74676	0.63866
1.732	0.74686	0.46379		1.732	0.6398	0.42827					1.732	0.74686	0.6398
1.736	0.74618	0.46116		1.736	0.64226	0.42807					1.736	0.74618	0.64226
1.74	0.74916	0.45697		1.74	0.64514	0.43063					1.74	0.74916	0.64514
1.744	0.7495	0.46007		1.744	0.64688	0.43221					1.744	0.7495	0.64688
1.748	0.74669	0.46581		1.748	0.64709	0.43231					1.748	0.74669	0.64709
1.752	0.74534	0.46353		1.752	0.64858	0.43487					1.752	0.74534	0.64858
1.756	0.74776	0.4625		1.756	0.65069	0.43732					1.756	0.74776	0.65069
1.76	0.74497	0.4563		1.76	0.65116	0.43799					1.76	0.74497	0.65116
1.764	0.75478	0.45697		1.764	0.65205	0.4386					1.764	0.75478	0.65205
1.768	0.757	0.45517		1.768	0.65354	0.43901					1.768	0.757	0.65354
1.772	0.75565	0.45465		1.772	0.65252	0.44095					1.772	0.75565	0.65252
1.776	0.75848	0.45047		1.776	0.6546	0.44208					1.776	0.75848	0.6546
1.78	0.76102	0.45176		1.78	0.65566	0.44208					1.78	0.76102	0.65566
1.784	0.76407	0.45465		1.784	0.65765	0.44095					1.784	0.76407	0.65765
1.788	0.76613	0.453		1.788	0.65998	0.44284					1.788	0.76613	0.65998
1.792	0.76383	0.45253		1.792	0.66083	0.44249					1.792	0.76383	0.66083
1.796	0.76654	0.45651		1.796	0.66236	0.44504					1.796	0.76654	0.66236
1.8	0.76431	0.45517		1.8	0.6638	0.44448					1.8	0.76431	0.6638
1.804	0.76833	0.45325		1.804	0.66566	0.44668					1.804	0.76833	0.66566
1.808	0.76807	0.45078		1.808	0.66676	0.44734					1.808	0.76807	0.66676
1.812	0.76703	0.44928		1.812	0.66808	0.44975					1.812	0.76703	0.66808
1.816	0.76974	0.44809		1.816	0.6691	0.45067					1.816	0.76974	0.6691
1.82	0.7676	0.44664		1.82	0.67062	0.45087					1.82	0.7676	0.67062
1.824	0.77642	0.45124		1.824	0.67177	0.45302					1.824	0.77642	0.67177
1.828	0.77526	0.45501		1.828	0.67291	0.45148					1.828	0.77526	0.67291
1.832	0.77158	0.46085		1.832	0.67419	0.45256					1.832	0.77158	0.67419
1.836	0.77223	0.46679		1.836	0.67584	0.45297					1.836	0.77223	0.67584
1.84	0.77206	0.46958		1.84	0.67749	0.45435					1.84	0.77206	0.67749
1.844	0.76821	0.47164		1.844	0.67808	0.4547					1.844	0.76821	0.67808
1.848	0.76995	0.47469		1.848	0.67961	0.45655					1.848	0.76995	0.67961
1.852	0.76993	0.47128		1.852	0.68131	0.45956					1.852	0.76993	0.68131
1.856	0.76918	0.46953		1.856	0.68211	0.46053					1.856	0.76918	0.68211
1.86	0.76659	0.47474		1.86	0.68266	0.4613					1.86	0.76659	0.68266
1.864	0.76499	0.46875		1.864	0.68436	0.46207					1.864	0.76499	0.68436
1.868	0.76635	0.46798		1.868	0.68707	0.46258					1.868	0.76635	0.68707
1.872	0.7723	0.46792		1.872	0.68809	0.46447					1.872	0.7723	0.68809
1.876	0.77409	0.46575		1.876	0.68928	0.46391					1.876	0.77409	0.68928
1.88	0.76526	0.46927		1.88	0.68966	0.46334					1.88	0.76526	0.68966
1.884	0.7631	0.47216		1.884	0.69216	0.46447					1.884	0.7631	0.69216
1.888	0.76354	0.47242		1.888	0.69225	0.46396					1.888	0.76354	0.69225
1.892	0.76402	0.47701		1.892	0.69373	0.46524					1.892	0.76402	0.69373
1.896	0.76293	0.47541		1.896	0.69445	0.46462					1.896	0.76293	0.69445
1.9	0.76153	0.47645		1.9	0.69543	0.46708					1.9	0.76153	0.69543
1.904	0.76092	0.47789		1.904	0.6961	0.46974					1.904	0.76092	0.6961
1.908	0.76289	0.48001		1.908	0.69691	0.47014					1.908	0.76289	0.69691
1.912	0.75582	0.47722		1.912	0.69822	0.47127					1.912	0.75582	0.69822
1.916	0.75809	0.47795		1.916	0.69983	0.47347					1.916	0.75809	0.69983
1.92	0.75388	0.4733		1.92	0.69966	0.47464					1.92	0.75388	0.69966
1.924	0.75446	0.47856		1.924	0.70157	0.47567					1.924	0.75446	0.70157
1.928	0.75291	0.48228		1.928	0.70149	0.47653					1.928	0.75291	0.70149
1.932	0.74875	0.486		1.932	0.70335	0.47659					1.932	0.74875	0.70335
1.936	0.74521	0.48704		1.936	0.70441	0.47582					1.936	0.74521	0.70441
1.94	0.7511	0.48502		1.94	0.70594	0.47853					1.94	0.7511	0.70594
1.944	0.75299	0.48688		1.944	0.70666	0.47797					1.944	0.75299	0.70666
1.948	0.75456	0.49008		1.948	0.70755	0.47935					1.948	0.75456	0.70755
1.952	0.75199	0.4858		1.952	0.70907	0.48175					1.952	0.75199	0.70907
1.956	0.75182	0.48543		1.956	0.70823	0.48175					1.956	0.75182	0.70823
1.96	0.7557	0.4812		1.96	0.70907	0.48349					1.96	0.7557	0.70907
1.964	0.76027	0.48073		1.964	0.71022	0.48323					1.964	0.76027	0.71022
1.968	0.76211	0.48017		1.968	0.71183	0.48385					1.968	0.76211	0.71183
1.972	0.75773	0.47908		1.972	0.71174	0.48507					1.972	0.75773	0.71174
1.976	0.75427	0.48048		1.976	0.71272	0.48548					1.976	0.75427	0.71272
1.98	0.75419	0.47944		1.98	0.71403	0.48548					1.98	0.75419	0.71403
1.984	0.75357	0.48549		1.984	0.7148	0.48686					1.984	0.75357	0.7148
1.988	0.75623	0.48497		1.988	0.7162	0.4886					1.988	0.75623	0.7162
1.992	0.75666	0.48507		1.992	0.71607	0.4888					1.992	0.75666	0.71607
1.996	0.7585	0.4798		1.996	0.71713	0.49151					1.996	0.7585	0.71713
2	0.76148	0.48084		2	0.71828	0.49151					2	0.76148	0.71828
2.004	0.76061	0.48533		2.004	0.71853	0.49274					2.004	0.76061	0.71853
2.008	0.75959	0.48414		2.008	0.72031	0.4932					2.008	0.75959	0.72031
2.012	0.75887	0.4844		2.012	0.72209	0.49351					2.012	0.75887	0.72209
2.016	0.76347	0.48709		2.016	0.72239	0.49392					2.016	0.76347	0.72239
2.02	0.76862	0.49153		2.02	0.72387	0.49535					2.02	0.76862	0.72387
2.024	0.77133	0.49055		2.024	0.72506	0.49576					2.024	0.77133	0.72506
2.028	0.77107	0.48874		2.028	0.72591	0.49724					2.028	0.77107	0.72591
2.032	0.76986	0.49365		2.032	0.72731	0.49785					2.032	0.76986	0.72731
2.036	0.77279	0.50382		2.036	0.72794	0.49908					2.036	0.77279	0.72794
2.04	0.77266	0.50377		2.04	0.72735	0.50005					2.04	0.77266	0.72735
2.044	0.77407	0.50393		2.044	0.72828	0.50005					2.044	0.77407	0.72828
2.048	0.77453	0.49788		2.048	0.72883	0.50164					2.048	0.77453	0.72883
2.052	0.777	0.50398		2.052	0.72998	0.5024					2.052	0.777	0.72998
2.056	0.7716	0.50036		2.056	0.73074	0.50343					2.056	0.7716	0.73074
2.06	0.76775	0.50191		2.06	0.73142	0.50286					2.06	0.76775	0.73142
2.064	0.76199	0.50336		2.064	0.7315	0.50394					2.064	0.76199	0.7315
2.068	0.75967	0.50775		2.068	0.7329	0.50634					2.068	0.75967	0.7329
2.072	0.76247	0.50966		2.072	0.73206	0.50803					2.072	0.76247	0.73206
2.076	0.76366	0.51462		2.076	0.73384	0.50879					2.076	0.76366	0.73384
2.08	0.76211	0.52454		2.08	0.73532	0.50982					2.08	0.76211	0.73532
2.084	0.76862	0.51984		2.084	0.73553	0.50951					2.084	0.76862	0.73553
2.088	0.76862	0.51751		2.088	0.73667	0.5092					2.088	0.76862	0.73667
2.092	0.77233	0.51648		2.092	0.73803	0.5115					2.092	0.77233	0.73803
2.096	0.77109	0.52082		2.096	0.73854	0.51334					2.096	0.77109	0.73854
2.1	0.7692	0.51829		2.1	0.73931	0.51207					2.1	0.7692	0.73931
2.104	0.77361	0.51865		2.104	0.73934	0.51304					2.104	0.77361	0.73934
2.108	0.77095	0.51715		2.108	0.74058	0.51442					2.108	0.77095	0.74058
2.112	0.76637	0.51751		2.112	0.74172	0.51452					2.112	0.76637	0.74172
2.116	0.76986	0.52226		2.116	0.74121	0.51508					2.116	0.76986	0.74121
2.12	0.76891	0.51927		2.12	0.74147	0.51631					2.12	0.76891	0.74147
2.124	0.76606	0.51896		2.124	0.74257	0.51631					2.124	0.76606	0.74257
2.128	0.77194	0.52087		2.128	0.74287	0.5182					2.128	0.77194	0.74287
2.132	0.76954	0.5233		2.132	0.74486	0.51779					2.132	0.76954	0.74486
2.136	0.77095	0.52247		2.136	0.74439	0.51779					2.136	0.77095	0.74439
2.14	0.76676	0.52516		2.14	0.74465	0.51928					2.14	0.76676	0.74465
2.144	0.76584	0.52609		2.144	0.74481	0.51974					2.144	0.76584	0.74481
2.148	0.76647	0.52795		2.148	0.74532	0.51917					2.148	0.76647	0.74532
2.152	0.76536	0.53239		2.152	0.74609	0.51887					2.152	0.76536	0.74609
2.156	0.7684	0.53652		2.156	0.74554	0.51979					2.156	0.7684	0.74554
2.16	0.76843	0.53585		2.16	0.74647	0.52122					2.16	0.76843	0.74647
2.164	0.77102	0.54174		2.164	0.74745	0.52178					2.164	0.77102	0.74745
2.168	0.77223	0.5376		2.168	0.74778	0.52275					2.168	0.77223	0.74778
2.172	0.77274	0.53435		2.172	0.74761	0.52423					2.172	0.77274	0.74761
2.176	0.77421	0.53507		2.176	0.7477	0.52592					2.176	0.77421	0.7477
2.18	0.77569	0.53817		2.18	0.74888	0.5272					2.18	0.77569	0.74888
2.184	0.77741	0.53404		2.184	0.74923	0.52843					2.184	0.77741	0.74923
2.188	0.78039	0.53647		2.188	0.75092	0.5293					2.188	0.78039	0.75092
2.192	0.7799	0.53275		2.192	0.75028	0.52981					2.192	0.7799	0.75028
2.196	0.7779	0.53409		2.196	0.75101	0.5297					2.196	0.7779	0.75101
2.2	0.77356	0.5328		2.2	0.75168	0.52996					2.2	0.77356	0.75168
2.204	0.77329	0.53321		2.204	0.75325	0.53252					2.204	0.77329	0.75325
2.208	0.77857	0.52593		2.208	0.75384	0.53298					2.208	0.77857	0.75384
2.212	0.78002	0.52665		2.212	0.75448	0.534					2.212	0.78002	0.75448
2.216	0.78278	0.52955		2.216	0.75533	0.53308					2.216	0.78278	0.75533
2.22	0.78281	0.52975		2.22	0.75669	0.53451					2.22	0.78281	0.75669
2.224	0.7847	0.52495		2.224	0.75779	0.53313					2.224	0.7847	0.75779
2.228	0.7854	0.52593		2.228	0.75724	0.53308					2.228	0.7854	0.75724
2.232	0.7892	0.52386		2.232	0.75813	0.53461					2.232	0.7892	0.75813
2.236	0.78675	0.52609		2.236	0.75906	0.53425					2.236	0.78675	0.75906
2.24	0.79068	0.52412		2.24	0.75969	0.53579					2.24	0.79068	0.75969
2.244	0.79027	0.5233		2.244	0.76071	0.53722					2.244	0.79027	0.76071
2.248	0.78898	0.52696		2.248	0.76131	0.5388					2.248	0.78898	0.76131
2.252	0.79068	0.52526		2.252	0.76135	0.53773					2.252	0.79068	0.76135
2.256	0.79748	0.52805		2.256	0.76351	0.53983					2.256	0.79748	0.76351
2.26	0.79172	0.52479		2.26	0.76415	0.54264					2.26	0.79172	0.76415
2.264	0.7967	0.52335		2.264	0.76538	0.54167					2.264	0.7967	0.76538
2.268	0.8044	0.5234		2.268	0.7658	0.54197					2.268	0.8044	0.7658
2.272	0.79966	0.52319		2.272	0.76631	0.54366					2.272	0.79966	0.76631
2.276	0.79808	0.53125		2.276	0.76686	0.5475					2.276	0.79808	0.76686
2.28	0.79365	0.5345		2.28	0.76788	0.54658					2.28	0.79365	0.76788
2.284	0.79908	0.53574		2.284	0.76923	0.54724					2.284	0.79908	0.76923
2.288	0.79924	0.53848		2.288	0.76902	0.54678					2.288	0.79924	0.76902
2.292	0.79895	0.53952		2.292	0.76911	0.54816					2.292	0.79895	0.76911
2.296	0.79961	0.53838		2.296	0.77	0.54847					2.296	0.79961	0.77
2.3	0.79779	0.54577		2.3	0.76966	0.5499					2.3	0.79779	0.76966
2.304	0.79951	0.54628		2.304	0.77098	0.5499					2.304	0.79951	0.77098
2.308	0.80096	0.54489		2.308	0.77093	0.55159					2.308	0.80096	0.77093
2.312	0.79975	0.54499		2.312	0.77169	0.55082					2.312	0.79975	0.77169
2.316	0.80072	0.55021		2.316	0.7719	0.55082					2.316	0.80072	0.7719
2.32	0.80259	0.55181		2.32	0.7711	0.55118					2.32	0.80259	0.7711
2.324	0.80757	0.55258		2.324	0.77267	0.55256					2.324	0.80757	0.77267
2.328	0.80472	0.54954		2.328	0.77297	0.55384					2.328	0.80472	0.77297
2.332	0.80336	0.55		2.332	0.77394	0.55455					2.332	0.80336	0.77394
2.336	0.80418	0.55248		2.336	0.77445	0.55624					2.336	0.80418	0.77445
2.34	0.80343	0.55444		2.34	0.77415	0.55675					2.34	0.80343	0.77415
2.344	0.80576	0.55548		2.344	0.77483	0.55747					2.344	0.80576	0.77483
2.348	0.80404	0.55279		2.348	0.77428	0.55895					2.348	0.80404	0.77428
2.352	0.8091	0.55047		2.352	0.7753	0.55782					2.352	0.8091	0.7753
2.356	0.80772	0.5561		2.356	0.77746	0.55864					2.356	0.80772	0.77746
2.36	0.80728	0.55269		2.36	0.77894	0.55977					2.36	0.80728	0.77894
2.364	0.80888	0.55078		2.364	0.7795	0.55997					2.364	0.80888	0.7795
2.368	0.80636	0.54799		2.368	0.77992	0.56227					2.368	0.80636	0.77992
2.372	0.80714	0.553		2.372	0.78026	0.56319					2.372	0.80714	0.78026
2.376	0.81515	0.55532		2.376	0.78208	0.56391					2.376	0.81515	0.78208
2.38	0.81641	0.55155		2.38	0.78128	0.56483					2.38	0.81641	0.78128
2.384	0.82355	0.54923		2.384	0.78255	0.56738					2.384	0.82355	0.78255
2.388	0.82578	0.54664		2.388	0.78272	0.56871					2.388	0.82578	0.78272
2.392	0.82844	0.54437		2.392	0.78408	0.56999					2.392	0.82844	0.78408
2.396	0.83163	0.54535		2.396	0.78543	0.57045					2.396	0.83163	0.78543
2.4	0.83096	0.54587		2.4	0.78518	0.57127					2.4	0.83096	0.78518
2.404	0.82868	0.54447		2.404	0.78551	0.57352					2.404	0.82868	0.78551
2.408	0.82307	0.55176		2.408	0.78484	0.57531					2.408	0.82307	0.78484
2.412	0.82546	0.55594		2.412	0.7864	0.57587					2.412	0.82546	0.7864
2.416	0.82549	0.56198		2.416	0.78755	0.577					2.416	0.82549	0.78755
2.42	0.82111	0.57097		2.42	0.78772	0.5774					2.42	0.82111	0.78772
2.424	0.82476	0.56978		2.424	0.7884	0.57766					2.424	0.82476	0.7884
2.428	0.82302	0.56591		2.428	0.78865	0.57863					2.428	0.82302	0.78865
2.432	0.82776	0.56198		2.432	0.79018	0.57873					2.432	0.82776	0.79018
2.436	0.82716	0.56591		2.436	0.79022	0.57945					2.436	0.82716	0.79022
2.44	0.82665	0.56173		2.44	0.79107	0.57919					2.44	0.82665	0.79107
2.444	0.82384	0.55992		2.444	0.79115	0.57679					2.444	0.82384	0.79115
2.448	0.8244	0.55191		2.448	0.79141	0.57873					2.448	0.8244	0.79141
2.452	0.8265	0.5578		2.452	0.79251	0.5797					2.452	0.8265	0.79251
2.456	0.82396	0.55956		2.456	0.79328	0.57766					2.456	0.82396	0.79328
2.46	0.82326	0.56302		2.46	0.79387	0.58068					2.46	0.82326	0.79387
2.464	0.82428	0.56369		2.464	0.79425	0.58001					2.464	0.82428	0.79425
2.468	0.8219	0.56317		2.468	0.79442	0.58206					2.468	0.8219	0.79442
2.472	0.82106	0.564		2.472	0.79484	0.58201					2.472	0.82106	0.79484
2.476	0.82278	0.56136		2.476	0.79662	0.5839					2.476	0.82278	0.79662
2.48	0.82142	0.56359		2.48	0.79739	0.58431					2.48	0.82142	0.79739
2.484	0.82067	0.57206		2.484	0.79828	0.58385					2.484	0.82067	0.79828
2.488	0.82399	0.56834		2.488	0.79883	0.58564					2.488	0.82399	0.79883
2.492	0.8267	0.5673		2.492	0.79964	0.58778					2.492	0.8267	0.79964
2.496	0.82742	0.56255		2.496	0.80048	0.58829					2.496	0.82742	0.80048
2.5	0.82916	0.56214		2.5	0.80133	0.5888					2.5	0.82916	0.80133
2.504	0.83241	0.56384		2.504	0.80057	0.58809					2.504	0.83241	0.80057
2.508	0.83512	0.57046		2.508	0.80116	0.58712					2.508	0.83512	0.80116
2.512	0.83398	0.5782		2.512	0.80095	0.58773					2.512	0.83398	0.80095
2.516	0.83749	0.57784		2.516	0.80171	0.5888					2.516	0.83749	0.80171
2.52	0.83672	0.58693		2.52	0.80196	0.58896					2.52	0.83672	0.80196
2.524	0.83849	0.58595		2.524	0.80362	0.59059					2.524	0.83849	0.80362
2.528	0.83836	0.59876		2.528	0.804	0.59279					2.528	0.83836	0.804
2.532	0.8434	0.60222		2.532	0.80582	0.59151					2.532	0.8434	0.80582
2.536	0.84226	0.60072		2.536	0.80519	0.5907					2.536	0.84226	0.80519
2.54	0.8395	0.60305		2.54	0.8068	0.59146					2.54	0.8395	0.8068
2.544	0.83984	0.6032		2.544	0.80841	0.59223					2.544	0.83984	0.80841
2.548	0.84144	0.60016		2.548	0.80926	0.593					2.548	0.84144	0.80926
2.552	0.84149	0.59762		2.552	0.80985	0.59443					2.552	0.84149	0.80985
2.556	0.84698	0.6		2.556	0.81171	0.59412					2.556	0.84698	0.81171
2.56	0.84556	0.60088		2.56	0.81257	0.59458					2.56	0.84556	0.81257
2.564	0.84911	0.60501		2.564	0.81274	0.59606					2.564	0.84911	0.81274
2.568	0.84737	0.60858		2.568	0.81214	0.5978					2.568	0.84737	0.81214
2.572	0.84425	0.60532		2.572	0.81299	0.59724					2.572	0.84425	0.81299
2.576	0.84921	0.60568		2.576	0.81146	0.59877					2.576	0.84921	0.81146
2.58	0.8503	0.61204		2.58	0.8118	0.59934					2.58	0.8503	0.8118
2.584	0.84863	0.61157		2.584	0.81337	0.59811					2.584	0.84863	0.81337
2.588	0.85204	0.61131		2.588	0.81392	0.59985					2.588	0.85204	0.81392
2.592	0.85262	0.60894		2.592	0.81346	0.60128					2.592	0.85262	0.81346
2.596	0.85446	0.60832		2.596	0.81494	0.60061					2.596	0.85446	0.81494
2.6	0.85524	0.60263		2.6	0.81456	0.60286					2.6	0.85524	0.81456
2.604	0.85843	0.60429		2.604	0.81643	0.60445					2.604	0.85843	0.81643
2.608	0.85984	0.6031		2.608	0.81681	0.60573					2.608	0.85984	0.81681
2.612	0.85853	0.60326		2.612	0.81778	0.60665					2.612	0.85853	0.81778
2.616	0.8579	0.61668		2.616	0.81926	0.60644					2.616	0.8579	0.81926
2.62	0.85911	0.61421		2.62	0.82058	0.60624					2.62	0.85911	0.82058
2.624	0.85989	0.60429		2.624	0.81914	0.60818					2.624	0.85989	0.81914
2.628	0.86071	0.60202		2.628	0.81918	0.60813					2.628	0.86071	0.81918
2.632	0.85642	0.5984		2.632	0.81956	0.60925					2.632	0.85642	0.81956
2.636	0.85415	0.59597		2.636	0.8205	0.60936					2.636	0.85415	0.8205
2.64	0.85272	0.59675		2.64	0.82198	0.6115					2.64	0.85272	0.82198
2.644	0.85393	0.59323		2.644	0.8224	0.6115					2.644	0.85393	0.8224
2.648	0.85093	0.59267		2.648	0.82333	0.61161					2.648	0.85093	0.82333
2.652	0.85456	0.59912		2.652	0.8241	0.61181					2.652	0.85456	0.8241
2.656	0.85437	0.59484		2.656	0.82406	0.61196					2.656	0.85437	0.82406
2.66	0.85337	0.59752		2.66	0.82511	0.6134					2.66	0.85337	0.82511
2.664	0.85284	0.59525		2.664	0.8263	0.61442					2.664	0.85284	0.8263
2.668	0.84853	0.59685		2.668	0.82592	0.61386					2.668	0.84853	0.82592
2.672	0.84703	0.59892		2.672	0.82876	0.61626					2.672	0.84703	0.82876
2.676	0.85354	0.59917		2.676	0.82918	0.61687					2.676	0.85354	0.82918
2.68	0.84844	0.60041		2.68	0.82846	0.61728					2.68	0.84844	0.82846
2.684	0.84282	0.60181		2.684	0.8277	0.61769					2.684	0.84282	0.8277
2.688	0.84468	0.60021		2.688	0.8274	0.61887					2.688	0.84468	0.8274
2.692	0.84325	0.60336		2.692	0.82796	0.61994					2.692	0.84325	0.82796
2.696	0.84456	0.61312		2.696	0.8266	0.6204					2.696	0.84456	0.8266
2.7	0.84408	0.60734		2.7	0.82762	0.62265					2.7	0.84408	0.82762
2.704	0.84238	0.60083		2.704	0.82906	0.62163					2.704	0.84238	0.82906
2.708	0.84444	0.59964		2.708	0.82982	0.62291					2.708	0.84444	0.82982
2.712	0.84347	0.60604		2.712	0.82897	0.62372					2.712	0.84347	0.82897
2.716	0.84376	0.60315		2.716	0.82864	0.62321					2.716	0.84376	0.82864
2.72	0.84333	0.61074		2.72	0.82893	0.6227					2.72	0.84333	0.82893
2.724	0.8395	0.60594		2.724	0.82855	0.62301					2.724	0.8395	0.82855
2.728	0.83977	0.61297		2.728	0.83042	0.62347					2.728	0.83977	0.83042
2.732	0.83577	0.61658		2.732	0.83037	0.62608					2.732	0.83577	0.83037
2.736	0.83716	0.61612		2.736	0.83054	0.62694					2.736	0.83716	0.83054
2.74	0.83866	0.62299		2.74	0.83164	0.62475					2.74	0.83866	0.83164
2.744	0.83965	0.62567		2.744	0.8319	0.62674					2.744	0.83965	0.8319
2.748	0.83868	0.62262		2.748	0.83402	0.62751					2.748	0.83868	0.83402
2.752	0.83732	0.62696		2.752	0.83427	0.62935					2.752	0.83732	0.83427
2.756	0.83829	0.62567		2.756	0.83385	0.62986					2.756	0.83829	0.83385
2.76	0.83883	0.62433		2.76	0.83444	0.62981					2.76	0.83883	0.83444
2.764	0.83766	0.6391		2.764	0.83436	0.63083					2.764	0.83766	0.83436
2.768	0.8417	0.63616		2.768	0.83452	0.6317					2.768	0.8417	0.83452
2.772	0.84154	0.63079		2.772	0.833	0.63298					2.772	0.84154	0.833
2.776	0.84357	0.63631		2.776	0.83452	0.63451					2.776	0.84357	0.83452
2.78	0.84456	0.63538		2.78	0.83495	0.63569					2.78	0.84456	0.83495
2.784	0.84083	0.63404		2.784	0.8347	0.63855					2.784	0.84083	0.8347
2.788	0.84638	0.64096		2.788	0.83665	0.6386					2.788	0.84638	0.83665
2.792	0.84517	0.64979		2.792	0.83703	0.63768					2.792	0.84517	0.83703
2.796	0.84536	0.65713		2.796	0.83643	0.63783					2.796	0.84536	0.83643
2.8	0.84432	0.65842		2.8	0.83843	0.63814					2.8	0.84432	0.83843
2.804	0.84558	0.66327		2.804	0.83843	0.63886					2.804	0.84558	0.83843
2.808	0.84844	0.65739		2.808	0.83859	0.6407					2.808	0.84844	0.83859
2.812	0.8465	0.65723		2.812	0.83864	0.64111					2.812	0.8465	0.83864
2.816	0.84045	0.65899		2.816	0.83936	0.64269					2.816	0.84045	0.83936
2.82	0.84396	0.65785		2.82	0.83961	0.64218					2.82	0.84396	0.83961
2.824	0.84621	0.66002		2.824	0.83953	0.64197					2.824	0.84621	0.83953
2.828	0.84401	0.66901		2.828	0.83949	0.64223					2.828	0.84401	0.83949
2.832	0.84442	0.67232		2.832	0.84008	0.6432					2.832	0.84442	0.84008
2.836	0.84635	0.67102		2.836	0.84012	0.6452					2.836	0.84635	0.84012
2.84	0.84534	0.66699		2.84	0.83796	0.6452					2.84	0.84534	0.83796
2.844	0.84514	0.65785		2.844	0.83843	0.6477					2.844	0.84514	0.83843
2.848	0.84998	0.65821		2.848	0.83961	0.65108					2.848	0.84998	0.83961
2.852	0.84931	0.65909		2.852	0.84021	0.64903					2.852	0.84931	0.84021
2.856	0.85742	0.6562		2.856	0.84165	0.65184					2.856	0.85742	0.84165
2.86	0.85405	0.65522		2.86	0.8411	0.65246					2.86	0.85405	0.8411
2.864	0.85679	0.65945		2.864	0.84169	0.65266					2.864	0.85679	0.84169
2.868	0.85664	0.65594		2.868	0.84258	0.65353					2.868	0.85664	0.84258
2.872	0.85289	0.65486		2.872	0.84216	0.6545					2.872	0.85289	0.84216
2.876	0.85013	0.65377		2.876	0.84339	0.65368					2.876	0.85013	0.84339
2.88	0.85144	0.64964		2.88	0.84182	0.65471					2.88	0.85144	0.84182
2.884	0.85192	0.64892		2.884	0.84296	0.65532					2.884	0.85192	0.84296
2.888	0.85221	0.64484		2.888	0.8436	0.65542					2.888	0.85221	0.8436
2.892	0.84931	0.63972		2.892	0.84394	0.65563					2.892	0.84931	0.84394
2.896	0.8479	0.63797		2.896	0.84415	0.65557					2.896	0.8479	0.84415
2.9	0.84841	0.63776		2.9	0.84445	0.65624					2.9	0.84841	0.84445
2.904	0.85117	0.64323		2.904	0.84525	0.65496					2.904	0.85117	0.84525
2.908	0.85185	0.64153		2.908	0.84542	0.65578					2.908	0.85185	0.84542
2.912	0.85412	0.64256		2.912	0.84555	0.65588					2.912	0.85412	0.84555
2.916	0.85696	0.63967		2.916	0.84521	0.65721					2.916	0.85696	0.84521
2.92	0.85645	0.64256		2.92	0.84589	0.65736					2.92	0.85645	0.84589
2.924	0.85676	0.64241		2.924	0.84801	0.65818					2.924	0.85676	0.84801
2.928	0.85858	0.64396		2.928	0.84648	0.65665					2.928	0.85858	0.84648
2.932	0.85471	0.6453		2.932	0.84733	0.65752					2.932	0.85471	0.84733
2.936	0.85969	0.64489		2.936	0.84746	0.65675					2.936	0.85969	0.84746
2.94	0.86357	0.64261		2.94	0.84928	0.65762					2.94	0.86357	0.84928
2.944	0.86487	0.64261		2.944	0.8489	0.65782					2.944	0.86487	0.8489
2.948	0.8701	0.63946		2.948	0.85051	0.6569					2.948	0.8701	0.85051
2.952	0.86499	0.63249		2.952	0.84924	0.65813					2.952	0.86499	0.84924
2.956	0.86393	0.64045		2.956	0.84835	0.65946					2.956	0.86393	0.84835
2.96	0.86359	0.63859		2.96	0.84945	0.6591					2.96	0.86359	0.84945
2.964	0.86061	0.64091		2.964	0.85161	0.66125					2.964	0.86061	0.85161
2.968	0.86299	0.64354		2.968	0.85174	0.66304					2.968	0.86299	0.85174
2.972	0.86516	0.64396		2.972	0.8511	0.66227					2.972	0.86516	0.8511
2.976	0.86407	0.64055		2.976	0.85166	0.66227					2.976	0.86407	0.85166
2.98	0.85913	0.63766		2.98	0.85204	0.66334					2.98	0.85913	0.85204
2.984	0.85412	0.64375		2.984	0.85382	0.66309					2.984	0.85412	0.85382
2.988	0.851	0.64706		2.988	0.85301	0.66391					2.988	0.851	0.85301
2.992	0.85362	0.64897		2.992	0.85433	0.66396					2.992	0.85362	0.85433
2.996	0.85367	0.65728		2.996	0.85344	0.66329					2.996	0.85367	0.85344
3	0.85224	0.66033		3	0.85547	0.66427					3	0.85224	0.85547
3.004	0.85507	0.66508		3.004	0.85509	0.66473					3.004	0.85507	0.85509
3.008	0.85579	0.66431		3.008	0.85691	0.66698					3.008	0.85579	0.85691
3.012	0.85916	0.67035		3.012	0.85759	0.66764					3.012	0.85916	0.85759
3.016	0.85485	0.67019		3.016	0.85738	0.66918					3.016	0.85485	0.85738
3.02	0.85766	0.67485		3.02	0.85844	0.66994					3.02	0.85766	0.85844
3.024	0.86272	0.68497		3.024	0.85827	0.66815					3.024	0.86272	0.85827
3.028	0.8609	0.68321		3.028	0.85912	0.66861					3.028	0.8609	0.85912
3.032	0.86185	0.67784		3.032	0.8581	0.66938					3.032	0.86185	0.8581
3.036	0.85817	0.67593		3.036	0.85814	0.67107					3.036	0.85817	0.85814
3.04	0.85691	0.68812		3.04	0.85878	0.67122					3.04	0.85691	0.85878
3.044	0.85669	0.68946		3.044	0.85984	0.67255					3.044	0.85669	0.85984
3.048	0.85688	0.68683		3.048	0.86022	0.6726					3.048	0.85688	0.86022
3.052	0.85628	0.68595		3.052	0.8603	0.67546					3.052	0.85628	0.8603
3.056	0.86207	0.68703		3.056	0.86221	0.67516					3.056	0.86207	0.86221
3.06	0.86461	0.68264		3.06	0.86247	0.67679					3.06	0.86461	0.86247
3.064	0.86221	0.68786		3.064	0.86162	0.67669					3.064	0.86221	0.86162
3.068	0.86449	0.69179		3.068	0.86166	0.6751					3.068	0.86449	0.86166
3.072	0.86235	0.69628		3.072	0.86141	0.67618					3.072	0.86235	0.86141
3.076	0.85979	0.69669		3.076	0.86209	0.67725					3.076	0.85979	0.86209
3.08	0.85826	0.69437		3.08	0.86166	0.67787					3.08	0.85826	0.86166
3.084	0.86061	0.68569		3.084	0.86158	0.67899					3.084	0.86061	0.86158
3.088	0.85517	0.68709		3.088	0.86085	0.67832					3.088	0.85517	0.86085
3.092	0.85282	0.68415		3.092	0.86225	0.67792					3.092	0.85282	0.86225
3.096	0.85057	0.67603		3.096	0.86416	0.68185					3.096	0.85057	0.86416
3.1	0.8488	0.67495		3.1	0.86382	0.67899					3.1	0.8488	0.86382
3.104	0.84681	0.67366		3.104	0.86527	0.6794					3.104	0.84681	0.86527
3.108	0.84974	0.67624		3.108	0.86548	0.67919					3.108	0.84974	0.86548
3.112	0.85018	0.67206		3.112	0.86492	0.67909					3.112	0.85018	0.86492
3.116	0.85429	0.67536		3.116	0.86527	0.68006					3.116	0.85429	0.86527
3.12	0.85301	0.67097		3.12	0.86552	0.67965					3.12	0.85301	0.86552
3.124	0.85439	0.66044		3.124	0.86632	0.68047					3.124	0.85439	0.86632
3.128	0.8542	0.65765		3.128	0.86637	0.68094					3.128	0.8542	0.86637
3.132	0.85696	0.65589		3.132	0.86628	0.6817					3.132	0.85696	0.86628
3.136	0.8565	0.66348		3.136	0.86776	0.68298					3.136	0.8565	0.86776
3.14	0.8609	0.67025		3.14	0.86755	0.68252					3.14	0.8609	0.86755
3.144	0.86303	0.66405		3.144	0.86708	0.68334					3.144	0.86303	0.86708
3.148	0.86035	0.66736		3.148	0.86683	0.68359					3.148	0.86035	0.86683
3.152	0.85809	0.66699		3.152	0.86789	0.6861					3.152	0.85809	0.86789
3.156	0.8587	0.65888		3.156	0.86887	0.68737					3.156	0.8587	0.86887
3.16	0.8564	0.66229		3.16	0.86794	0.68752					3.16	0.8564	0.86794
3.164	0.84953	0.66411		3.164	0.8684	0.68799					3.164	0.84953	0.8684
3.168	0.8464	0.66576		3.168	0.86819	0.68901					3.168	0.8464	0.86819
3.172	0.84587	0.6688		3.172	0.86844	0.68901					3.172	0.84587	0.86844
3.176	0.84943	0.66503		3.176	0.86955	0.68865					3.176	0.84943	0.86955
3.18	0.84984	0.6642		3.18	0.86798	0.68988					3.18	0.84984	0.86798
3.184	0.8511	0.66167		3.184	0.86976	0.69152					3.184	0.8511	0.86976
3.188	0.85381	0.66141		3.188	0.87001	0.69131					3.188	0.85381	0.87001
3.192	0.85279	0.6579		3.192	0.87077	0.69208					3.192	0.85279	0.87077
3.196	0.85279	0.661		3.196	0.87001	0.69157					3.196	0.85279	0.87001
3.2	0.84991	0.66106		3.2	0.86997	0.69249					3.2	0.84991	0.86997
3.204	0.84814	0.65615		3.204	0.87179	0.69341					3.204	0.84814	0.87179
3.208	0.84645	0.65718		3.208	0.87239	0.6932					3.208	0.84645	0.87239
3.212	0.84861	0.65444		3.212	0.87243	0.69315					3.212	0.84861	0.87243
3.216	0.85064	0.65119		3.216	0.87239	0.69295					3.216	0.85064	0.87239
3.22	0.84795	0.65501		3.22	0.87302	0.69356					3.22	0.84795	0.87302
3.224	0.84974	0.6594		3.224	0.8737	0.69341					3.224	0.84974	0.8737
3.228	0.84631	0.65496		3.228	0.87319	0.69336					3.228	0.84631	0.87319
3.232	0.84323	0.66209		3.232	0.87315	0.69535					3.232	0.84323	0.87315
3.236	0.84367	0.66782		3.236	0.87281	0.69688					3.236	0.84367	0.87281
3.24	0.84158	0.66364		3.24	0.87251	0.69816					3.24	0.84158	0.87251
3.244	0.84723	0.67123		3.244	0.87306	0.69847					3.244	0.84723	0.87306
3.248	0.85202	0.66705		3.248	0.87311	0.69872					3.248	0.85202	0.87311
3.252	0.85064	0.66942		3.252	0.87383	0.69883					3.252	0.85064	0.87383
3.256	0.85359	0.67458		3.256	0.8729	0.69964					3.256	0.85359	0.8729
3.26	0.85722	0.67536		3.26	0.87311	0.70072					3.26	0.85722	0.87311
3.264	0.85742	0.68435		3.264	0.87273	0.70051					3.264	0.85742	0.87273
3.268	0.85301	0.68879		3.268	0.87251	0.69928					3.268	0.85301	0.87251
3.272	0.85424	0.69034		3.272	0.87328	0.69893					3.272	0.85424	0.87328
3.276	0.8527	0.68415		3.276	0.87209	0.69939					3.276	0.8527	0.87209
3.28	0.85819	0.68466		3.28	0.87408	0.70307					3.28	0.85819	0.87408
3.284	0.85906	0.6827		3.284	0.87582	0.70307					3.284	0.85906	0.87582
3.288	0.85829	0.67159		3.288	0.87603	0.70368					3.288	0.85829	0.87603
3.292	0.85645	0.67412		3.292	0.87451	0.70568					3.292	0.85645	0.87451
3.296	0.8563	0.68182		3.296	0.87425	0.70706					3.296	0.8563	0.87425
3.3	0.85565	0.68523		3.3	0.87408	0.70818					3.3	0.85565	0.87408
3.304	0.85674	0.68683		3.304	0.87484	0.70655					3.304	0.85674	0.87484
3.308	0.85727	0.68771		3.308	0.87565	0.70665					3.308	0.85727	0.87565
3.312	0.86064	0.68213		3.312	0.87557	0.70772					3.312	0.86064	0.87557
3.316	0.86441	0.67934		3.316	0.87616	0.71048					3.316	0.86441	0.87616
3.32	0.86584	0.67449		3.32	0.87603	0.70921					3.32	0.86584	0.87603
3.324	0.86729	0.67335		3.324	0.87748	0.70859					3.324	0.86729	0.87748
3.328	0.86865	0.67686		3.328	0.87794	0.70762					3.328	0.86865	0.87794
3.332	0.86715	0.67138		3.332	0.87739	0.709					3.332	0.86715	0.87739
3.336	0.86676	0.6732		3.336	0.87819	0.7113					3.336	0.86676	0.87819
3.34	0.86267	0.67407		3.34	0.87832	0.71053					3.34	0.86267	0.87832
3.344	0.8634	0.6766		3.344	0.87743	0.71222					3.344	0.8634	0.87743
3.348	0.86362	0.67841		3.348	0.87837	0.71263					3.348	0.86362	0.87837
3.352	0.8609	0.67856		3.352	0.87951	0.71284					3.352	0.8609	0.87951
3.356	0.86451	0.68507		3.356	0.8784	0.7133					3.356	0.86451	0.8784
3.36	0.86654	0.68306		3.36	0.87875	0.71237					3.36	0.86654	0.87875
3.364	0.8624	0.69065		3.364	0.87883	0.71452					3.364	0.8624	0.87883
3.368	0.85962	0.68874		3.368	0.87807	0.71422					3.368	0.85962	0.87807
3.372	0.86151	0.69716		3.372	0.87934	0.71703					3.372	0.86151	0.87934
3.376	0.86739	0.69964		3.376	0.87853	0.71738					3.376	0.86739	0.87853
3.38	0.86635	0.69463		3.38	0.87824	0.71749					3.38	0.86635	0.87824
3.384	0.86536	0.69091		3.384	0.87955	0.71815					3.384	0.86536	0.87955
3.388	0.86487	0.69205		3.388	0.88091	0.71749					3.388	0.86487	0.88091
3.392	0.87008	0.69442		3.392	0.88002	0.71779					3.392	0.87008	0.88002
3.396	0.87107	0.6939		3.396	0.87942	0.71738					3.396	0.87107	0.87942
3.4	0.87078	0.68642		3.4	0.87913	0.71815					3.4	0.87078	0.87913
3.404	0.87134	0.68528		3.404	0.87866	0.71922					3.404	0.87134	0.87866
3.408	0.86698	0.6874		3.408	0.87921	0.71958					3.408	0.86698	0.87921
3.412	0.86744	0.69153		3.412	0.87964	0.718					3.412	0.86744	0.87964
3.416	0.86591	0.6889		3.416	0.87976	0.72076					3.416	0.86591	0.87976
3.42	0.86475	0.69277		3.42	0.88027	0.72142					3.42	0.86475	0.88027
3.424	0.86591	0.69664		3.424	0.87879	0.72244					3.424	0.86591	0.87879
3.428	0.86751	0.6969		3.428	0.87917	0.72286					3.428	0.86751	0.87917
3.432	0.86661	0.70083		3.432	0.87934	0.72158					3.432	0.86661	0.87934
3.436	0.86453	0.7		3.436	0.88087	0.72291					3.436	0.86453	0.88087
3.44	0.86364	0.69711		3.44	0.88184	0.72122					3.44	0.86364	0.88184
3.444	0.86274	0.69675		3.444	0.88125	0.72295					3.444	0.86274	0.88125
3.448	0.8649	0.69174		3.448	0.88065	0.72342					3.448	0.8649	0.88065
3.452	0.86734	0.69313		3.452	0.87947	0.72444					3.452	0.86734	0.87947
3.456	0.86739	0.69019		3.456	0.87926	0.72337					3.456	0.86739	0.87926
3.46	0.86424	0.68735		3.46	0.87926	0.72429					3.46	0.86424	0.87926
3.464	0.86756	0.68797		3.464	0.87866	0.72695					3.464	0.86756	0.87866
3.468	0.86415	0.69634		3.468	0.87934	0.72751					3.468	0.86415	0.87934
3.472	0.86661	0.69504		3.472	0.8779	0.72838					3.472	0.86661	0.8779
3.476	0.86804	0.6953		3.476	0.88074	0.72746					3.476	0.86804	0.88074
3.48	0.86962	0.69174		3.48	0.88095	0.72782					3.48	0.86962	0.88095
3.484	0.86983	0.69866		3.484	0.88146	0.72838					3.484	0.86983	0.88146
3.488	0.86504	0.69427		3.488	0.88108	0.72853					3.488	0.86504	0.88108
3.492	0.86892	0.68936		3.492	0.88023	0.72899					3.492	0.86892	0.88023
3.496	0.87158	0.6939		3.496	0.88027	0.72924					3.496	0.87158	0.88027
3.5	0.87192	0.69592		3.5	0.88069	0.72914					3.5	0.87192	0.88069
3.504	0.87281	0.69024		3.504	0.88053	0.72976					3.504	0.87281	0.88053
3.508	0.87211	0.69101		3.508	0.87913	0.72889					3.508	0.87211	0.87913
3.512	0.87753	0.69747		3.512	0.8784	0.73113					3.512	0.87753	0.8784
3.516	0.88049	0.70238		3.516	0.87891	0.73083					3.516	0.88049	0.87891
3.52	0.88	0.70222		3.52	0.87794	0.73037					3.52	0.88	0.87794
3.524	0.87906	0.70424		3.524	0.87794	0.73027					3.524	0.87906	0.87794
3.528	0.88007	0.70651		3.528	0.87917	0.73165					3.528	0.88007	0.87917
3.532	0.88477	0.70139		3.532	0.88027	0.73175					3.532	0.88477	0.88027
3.536	0.88625	0.69396		3.536	0.88078	0.73098					3.536	0.88625	0.88078
3.54	0.88359	0.69432		3.54	0.87976	0.7316					3.54	0.88359	0.87976
3.544	0.88489	0.69634		3.544	0.87993	0.73466					3.544	0.88489	0.87993
3.548	0.88755	0.69882		3.548	0.88108	0.73426					3.548	0.88755	0.88108
3.552	0.88678	0.70093		3.552	0.88154	0.73471					3.552	0.88678	0.88154
3.556	0.88942	0.69721		3.556	0.88112	0.73609					3.556	0.88942	0.88112
3.56	0.88874	0.69726		3.56	0.8804	0.734					3.56	0.88874	0.8804
3.564	0.89259	0.69799		3.564	0.88209	0.73712					3.564	0.89259	0.88209
3.568	0.89327	0.69623		3.568	0.88176	0.73594					3.568	0.89327	0.88176
3.572	0.89431	0.69783		3.572	0.88252	0.7384					3.572	0.89431	0.88252
3.576	0.89426	0.69819		3.576	0.88129	0.73855					3.576	0.89426	0.88129
3.58	0.89281	0.69855		3.58	0.88298	0.74039					3.58	0.89281	0.88298
3.584	0.89271	0.6923		3.584	0.88265	0.73927					3.584	0.89271	0.88265
3.588	0.89261	0.69453		3.588	0.88341	0.73962					3.588	0.89261	0.88341
3.592	0.89257	0.70098		3.592	0.88341	0.73855					3.592	0.89257	0.88341
3.596	0.89194	0.7		3.596	0.8846	0.73927					3.596	0.89194	0.8846
3.6	0.88654	0.69675		3.6	0.884	0.73753					3.6	0.88654	0.884
3.604	0.88559	0.69525		3.604	0.88532	0.73876					3.604	0.88559	0.88532
3.608	0.88281	0.69737		3.608	0.88595	0.73651					3.608	0.88281	0.88595
3.612	0.88511	0.68828		3.612	0.88595	0.73865					3.612	0.88511	0.88595
3.616	0.88995	0.69241		3.616	0.88608	0.73988					3.616	0.88995	0.88608
3.62	0.8838	0.69634		3.62	0.8882	0.7384					3.62	0.8838	0.8882
3.624	0.88262	0.69458		3.624	0.88862	0.73911					3.624	0.88262	0.88862
3.628	0.88378	0.6953		3.628	0.88956	0.73855					3.628	0.88378	0.88956
3.632	0.88458	0.70439		3.632	0.88858	0.73911					3.632	0.88458	0.88858
3.636	0.88303	0.70186		3.636	0.88951	0.73927					3.636	0.88303	0.88951
3.64	0.88279	0.69933		3.64	0.88981	0.73983					3.64	0.88279	0.88981
3.644	0.88768	0.70093		3.644	0.88901	0.73916					3.644	0.88768	0.88901
3.648	0.88678	0.70067		3.648	0.88909	0.73958					3.648	0.88678	0.88909
3.652	0.88649	0.69974		3.652	0.88969	0.73998					3.652	0.88649	0.88969
3.656	0.89211	0.70424		3.656	0.88837	0.73958					3.656	0.89211	0.88837
3.66	0.88906	0.70863		3.66	0.8896	0.7408					3.66	0.88906	0.8896
3.664	0.88898	0.7092		3.664	0.89019	0.74121					3.664	0.88898	0.89019
3.668	0.89371	0.70661		3.668	0.89096	0.74172					3.668	0.89371	0.89096
3.672	0.88961	0.71245		3.672	0.89104	0.74187					3.672	0.88961	0.89104
3.676	0.88959	0.7173		3.676	0.89308	0.74331					3.676	0.88959	0.89308
3.68	0.88971	0.71131		3.68	0.89236	0.74361					3.68	0.88971	0.89236
3.684	0.89511	0.71488		3.684	0.89371	0.74581					3.684	0.89511	0.89371
3.688	0.89574	0.71472		3.688	0.89189	0.74504					3.688	0.89574	0.89189
3.692	0.89368	0.72143		3.692	0.89325	0.74627					3.692	0.89368	0.89325
3.696	0.89578	0.7283		3.696	0.89384	0.74653					3.696	0.89578	0.89384
3.7	0.89506	0.7328		3.7	0.89405	0.74847					3.7	0.89506	0.89405
3.704	0.89942	0.73585		3.704	0.89468	0.7474					3.704	0.89942	0.89468
3.708	0.90022	0.73311		3.708	0.89507	0.7477					3.708	0.90022	0.89507
3.712	0.90094	0.72717		3.712	0.89443	0.74908					3.712	0.90094	0.89443
3.716	0.9029	0.72505		3.716	0.89443	0.75158					3.716	0.9029	0.89443
3.72	0.90501	0.73115		3.72	0.89388	0.75307					3.72	0.90501	0.89388
3.724	0.90663	0.72547		3.724	0.89371	0.75225					3.724	0.90663	0.89371
3.728	0.9023	0.71978		3.728	0.89354	0.75154					3.728	0.9023	0.89354
3.732	0.90143	0.71834		3.732	0.89468	0.75383					3.732	0.90143	0.89468
3.736	0.90513	0.71503		3.736	0.8946	0.75327					3.736	0.90513	0.8946
3.74	0.91065	0.70641		3.74	0.89401	0.75516					3.74	0.91065	0.89401
3.744	0.91096	0.70382		3.744	0.89401	0.75389					3.744	0.91096	0.89401
3.748	0.90975	0.70403		3.748	0.8932	0.75512					3.748	0.90975	0.8932
3.752	0.91261	0.70516		3.752	0.89282	0.75445					3.752	0.91261	0.89282
3.756	0.91358	0.70563		3.756	0.89312	0.75629					3.756	0.91358	0.89312
3.76	0.91041	0.71157		3.76	0.89379	0.75787					3.76	0.91041	0.89379
3.764	0.91104	0.70543		3.764	0.89286	0.75696					3.764	0.91104	0.89286
3.768	0.91072	0.70222		3.768	0.89286	0.75839					3.768	0.91072	0.89286
3.772	0.9099	0.7029		3.772	0.89185	0.7592					3.772	0.9099	0.89185
3.776	0.91142	0.70124		3.776	0.89257	0.75967					3.776	0.91142	0.89257
3.78	0.90978	0.70501		3.78	0.8921	0.75951					3.78	0.90978	0.8921
3.784	0.91031	0.71333		3.784	0.8935	0.76018					3.784	0.91031	0.8935
3.788	0.9105	0.71312		3.788	0.89244	0.75967					3.788	0.9105	0.89244
3.792	0.90639	0.7126		3.792	0.89206	0.76028					3.792	0.90639	0.89206
3.796	0.9076	0.71447		3.796	0.89223	0.75931					3.796	0.9076	0.89223
3.8	0.90525	0.71513		3.8	0.8924	0.75997					3.8	0.90525	0.8924
3.804	0.90256	0.71059		3.804	0.89172	0.75828					3.804	0.90256	0.89172
3.808	0.90022	0.71513		3.808	0.89278	0.75941					3.808	0.90022	0.89278
3.812	0.89901	0.71978		3.812	0.89053	0.76048					3.812	0.89901	0.89053
3.816	0.89729	0.71663		3.816	0.89032	0.76099					3.816	0.89729	0.89032
3.82	0.89922	0.71405		3.82	0.89129	0.76145					3.82	0.89922	0.89129
3.824	0.89646	0.71008		3.824	0.89227	0.76192					3.824	0.89646	0.89227
3.828	0.89925	0.7062		3.828	0.8918	0.76258					3.828	0.89925	0.8918
3.832	0.89349	0.70387		3.832	0.89087	0.76145					3.832	0.89349	0.89087
3.836	0.89651	0.70826		3.836	0.89172	0.76294					3.836	0.89651	0.89172
3.84	0.89654	0.70418		3.84	0.89036	0.76345					3.84	0.89654	0.89036
3.844	0.90431	0.70945		3.844	0.89045	0.7636					3.844	0.90431	0.89045
3.848	0.90537	0.70992		3.848	0.89138	0.76488					3.848	0.90537	0.89138
3.852	0.90368	0.71462		3.852	0.89028	0.76646					3.852	0.90368	0.89028
3.856	0.90123	0.71416		3.856	0.89121	0.76457					3.856	0.90123	0.89121
3.86	0.90172	0.71787		3.86	0.8921	0.7657					3.86	0.90172	0.8921
3.864	0.90106	0.72165		3.864	0.89316	0.76478					3.864	0.90106	0.89316
3.868	0.89901	0.71782		3.868	0.89308	0.76523					3.868	0.89901	0.89308
3.872	0.89767	0.71317		3.872	0.89367	0.76529					3.872	0.89767	0.89367
3.876	0.89903	0.71638		3.876	0.89392	0.76605					3.876	0.89903	0.89392
3.88	0.9014	0.71958		3.88	0.89655	0.76734					3.88	0.9014	0.89655
3.884	0.90448	0.71741		3.884	0.89579	0.76958					3.884	0.90448	0.89579
3.888	0.90474	0.71281		3.888	0.89672	0.76887					3.888	0.90474	0.89672
3.892	0.90624	0.71374		3.892	0.89715	0.7683					3.892	0.90624	0.89715
3.896	0.90426	0.71157		3.896	0.89765	0.7705					3.896	0.90426	0.89765
3.9	0.90498	0.72226		3.9	0.89723	0.7703					3.9	0.90498	0.89723
3.904	0.90286	0.72335		3.904	0.89608	0.77004					3.904	0.90286	0.89608
3.908	0.90027	0.72753		3.908	0.89765	0.77107					3.908	0.90027	0.89765
3.912	0.90317	0.72221		3.912	0.89748	0.77296					3.912	0.90317	0.89748
3.916	0.9007	0.7235		3.916	0.8974	0.77398					3.916	0.9007	0.8974
3.92	0.90211	0.72371		3.92	0.89786	0.7751					3.92	0.90211	0.89786
3.924	0.90024	0.72624		3.924	0.89778	0.77516					3.924	0.90024	0.89778
3.928	0.89753	0.72387		3.928	0.89685	0.77495					3.928	0.89753	0.89685
3.932	0.89658	0.72268		3.932	0.89825	0.77485					3.932	0.89658	0.89825
3.936	0.89358	0.72826		3.936	0.89888	0.77705					3.936	0.89358	0.89888
3.94	0.89508	0.72965		3.94	0.8977	0.77863					3.94	0.89508	0.8977
3.944	0.89709	0.725		3.944	0.89693	0.78006					3.944	0.89709	0.89693
3.948	0.89354	0.73078		3.948	0.89651	0.77879					3.948	0.89354	0.89651
3.952	0.8955	0.73548		3.952	0.89727	0.7815					3.952	0.8955	0.89727
3.956	0.90196	0.73172		3.956	0.89702	0.78159					3.956	0.90196	0.89702
3.96	0.90254	0.73326		3.96	0.89748	0.78063					3.96	0.90254	0.89748
3.964	0.90039	0.72433		3.964	0.8991	0.78129					3.964	0.90039	0.8991
3.968	0.89741	0.72294		3.968	0.89867	0.78165					3.968	0.89741	0.89867
3.972	0.8985	0.73043		3.972	0.89833	0.78114					3.972	0.8985	0.89833
3.976	0.90017	0.73192		3.976	0.89715	0.78308					3.976	0.90017	0.89715
3.98	0.90027	0.72604		3.98	0.8988	0.78277					3.98	0.90027	0.8988
3.984	0.90208	0.73131		3.984	0.89863	0.78374					3.984	0.90208	0.89863
3.988	0.90041	0.7298		3.988	0.89833	0.78436					3.988	0.90041	0.89833
3.992	0.89705	0.73548		3.992	0.89884	0.78354					3.992	0.89705	0.89884
3.996	0.8955	0.73827		3.996	0.89842	0.78339					3.996	0.8955	0.89842
4	0.89632	0.73822		4	0.89774	0.78211					4	0.89632	0.89774
4.004	0.89576	0.73853		4.004	0.89774	0.78119					4.004	0.89576	0.89774
4.008	0.89954	0.73662		4.008	0.89804	0.78048					4.008	0.89954	0.89804
4.012	0.89785	0.73451		4.012	0.89901	0.78078					4.012	0.89785	0.89901
4.016	0.89608	0.73869		4.016	0.89961	0.78083					4.016	0.89608	0.89961
4.02	0.89649	0.74318		4.02	0.89901	0.78139					4.02	0.89649	0.89901
4.024	0.89666	0.73972		4.024	0.90054	0.77986					4.024	0.89666	0.90054
4.028	0.8984	0.74365		4.028	0.89986	0.78134					4.028	0.8984	0.89986
4.032	0.9008	0.74117		4.032	0.90015	0.78114					4.032	0.9008	0.90015
4.036	0.90542	0.74876		4.036	0.90037	0.78155					4.036	0.90542	0.90037
4.04	0.90189	0.7453		4.04	0.90066	0.78078					4.04	0.90189	0.90066
4.044	0.90157	0.75155		4.044	0.90071	0.7818					4.044	0.90157	0.90071
4.048	0.90545	0.75284		4.048	0.901	0.7794					4.048	0.90545	0.901
4.052	0.90174	0.75992		4.052	0.9005	0.78063					4.052	0.90174	0.9005
4.056	0.89927	0.76627		4.056	0.90215	0.77879					4.056	0.89927	0.90215
4.06	0.89961	0.75749		4.06	0.90282	0.77899					4.06	0.89961	0.90282
4.064	0.90251	0.75728		4.064	0.90317	0.77966					4.064	0.90251	0.90317
4.068	0.90334	0.75605		4.068	0.90282	0.77679					4.068	0.90334	0.90282
4.072	0.89864	0.75031		4.072	0.90279	0.77572					4.072	0.89864	0.90279
4.076	0.89717	0.74788		4.076	0.90321	0.77623					4.076	0.89717	0.90321
4.08	0.89864	0.75238		4.08	0.90359	0.77746					4.08	0.89864	0.90359
4.084	0.90399	0.74696		4.084	0.90363	0.77643					4.084	0.90399	0.90363
4.088	0.90637	0.74949		4.088	0.90261	0.77669					4.088	0.90637	0.90261
4.092	0.90346	0.75744		4.092	0.9027	0.78201					4.092	0.90346	0.9027
4.096	0.90012	0.75398		4.096	0.90206	0.7815					4.096	0.90012	0.90206
4.1	0.9022	0.7515		4.1	0.90308	0.78134					4.1	0.9022	0.90308
4.104	0.90251	0.75		4.104	0.90232	0.78103					4.104	0.90251	0.90232
4.108	0.9067	0.75098		4.108	0.90346	0.78052					4.108	0.9067	0.90346
4.112	0.90331	0.7547		4.112	0.9035	0.78103					4.112	0.90331	0.9035
4.116	0.90409	0.75945		4.116	0.90478	0.78237					4.116	0.90409	0.90478
4.12	0.91012	0.76106		4.12	0.90482	0.78282					4.12	0.91012	0.90482
4.124	0.90428	0.76281		4.124	0.90533	0.78349					4.124	0.90428	0.90533
4.128	0.90116	0.76183		4.128	0.90541	0.78446					4.128	0.90116	0.90541
4.132	0.90169	0.76255		4.132	0.90503	0.78339					4.132	0.90169	0.90503
4.136	0.9008	0.75899		4.136	0.90431	0.78441					4.136	0.9008	0.90431
4.14	0.9067	0.76307		4.14	0.9052	0.78579					4.14	0.9067	0.9052
4.144	0.90777	0.76163		4.144	0.90702	0.78758					4.144	0.90777	0.90702
4.148	0.90971	0.75904		4.148	0.90622	0.7861					4.148	0.90971	0.90622
4.152	0.9114	0.76121		4.152	0.906	0.7862					4.152	0.9114	0.906
4.156	0.91525	0.76167		4.156	0.9077	0.78875					4.156	0.91525	0.9077
4.16	0.91455	0.75728		4.16	0.90757	0.78896					4.16	0.91455	0.90757
4.164	0.91762	0.75687		4.164	0.90639	0.79008					4.164	0.91762	0.90639
4.168	0.91929	0.75207		4.168	0.90635	0.78937					4.168	0.91929	0.90635
4.172	0.92234	0.75651		4.172	0.90588	0.78921					4.172	0.92234	0.90588
4.176	0.9206	0.75016		4.176	0.90524	0.79059					4.176	0.9206	0.90524
4.18	0.9198	0.74809		4.18	0.90643	0.79003					4.18	0.9198	0.90643
4.184	0.92125	0.75135		4.184	0.90719	0.79064					4.184	0.92125	0.90719
4.188	0.92123	0.75109		4.188	0.90808	0.79106					4.188	0.92123	0.90808
4.192	0.91646	0.75811		4.192	0.90859	0.79259					4.192	0.91646	0.90859
4.196	0.91803	0.7564		4.196	0.90897	0.7954					4.196	0.91803	0.90897
4.2	0.91825	0.76085		4.2	0.90969	0.7933					4.2	0.91825	0.90969
4.204	0.91992	0.75651		4.204	0.90931	0.79684					4.204	0.91992	0.90931
4.208	0.92387	0.7561		4.208	0.90957	0.79576					4.208	0.92387	0.90957
4.212	0.92196	0.75166		4.212	0.90957	0.79648					4.212	0.92196	0.90957
4.216	0.92234	0.74576		4.216	0.90969	0.79924					4.216	0.92234	0.90969
4.22	0.92152	0.75062		4.22	0.91135	0.7999					4.22	0.92152	0.91135
4.224	0.92118	0.76064		4.224	0.91207	0.79908					4.224	0.92118	0.91207
4.228	0.92121	0.76033		4.228	0.9108	0.79765					4.228	0.92121	0.9108
4.232	0.92041	0.75589		4.232	0.91016	0.79801					4.232	0.92041	0.91016
4.236	0.92232	0.76343		4.236	0.91207	0.79949					4.236	0.92232	0.91207
4.24	0.92053	0.76549		4.24	0.91156	0.7977					4.24	0.92053	0.91156
4.244	0.92634	0.7626		4.244	0.91152	0.79913					4.244	0.92634	0.91152
4.248	0.92256	0.76106		4.248	0.91338	0.79929					4.248	0.92256	0.91338
4.252	0.91924	0.77066		4.252	0.91182	0.79924					4.252	0.91924	0.91182
4.256	0.91561	0.76978		4.256	0.91211	0.79929					4.256	0.91561	0.91211
4.26	0.91615	0.77397		4.26	0.9108	0.79744					4.26	0.91615	0.9108
4.264	0.91685	0.77371		4.264	0.91185	0.79719					4.264	0.91685	0.91185
4.268	0.91631	0.78017		4.268	0.91347	0.79795					4.268	0.91631	0.91347
4.272	0.91363	0.77965		4.272	0.91253	0.80144					4.272	0.91363	0.91253
4.276	0.91249	0.77825		4.276	0.91164	0.80184					4.276	0.91249	0.91164
4.28	0.91259	0.77888		4.28	0.913	0.80153					4.28	0.91259	0.913
4.284	0.91702	0.78786		4.284	0.91402	0.80266					4.284	0.91702	0.91402
4.288	0.92036	0.78879		4.288	0.91461	0.80317					4.288	0.92036	0.91461
4.292	0.92045	0.78745		4.292	0.91423	0.80261					4.292	0.92045	0.91423
4.296	0.92321	0.78993		4.296	0.91546	0.80215					4.296	0.92321	0.91546
4.3	0.92009	0.79096		4.3	0.91601	0.80093					4.3	0.92009	0.91601
4.304	0.91825	0.79721		4.304	0.91694	0.80184					4.304	0.91825	0.91694
4.308	0.91702	0.80083		4.308	0.91622	0.80235					4.308	0.91702	0.91622
4.312	0.91544	0.81069		4.312	0.91592	0.80502					4.312	0.91544	0.91592
4.316	0.90951	0.8047		4.316	0.91737	0.80455					4.316	0.90951	0.91737
4.32	0.91154	0.80501		4.32	0.91643	0.80695					4.32	0.91154	0.91643
4.324	0.91109	0.80258		4.324	0.91707	0.80613					4.324	0.91109	0.91707
4.328	0.91251	0.79716		4.328	0.91771	0.80767					4.328	0.91251	0.91771
4.332	0.91181	0.80315		4.332	0.91847	0.80506					4.332	0.91181	0.91847
4.336	0.91338	0.80811		4.336	0.9183	0.80604					4.336	0.91338	0.9183
4.34	0.91397	0.80899		4.34	0.91762	0.80598					4.34	0.91397	0.91762
4.344	0.91319	0.81157		4.344	0.9172	0.80506					4.344	0.91319	0.9172
4.348	0.91602	0.81767		4.348	0.91826	0.80502					4.348	0.91602	0.91826
4.352	0.91309	0.82206		4.352	0.91796	0.80588					4.352	0.91309	0.91796
4.356	0.91765	0.8172		4.356	0.91894	0.80491					4.356	0.91765	0.91894
4.36	0.91937	0.814		4.36	0.91894	0.80604					4.36	0.91937	0.91894
4.364	0.92091	0.80682		4.364	0.91991	0.80695					4.364	0.92091	0.91991
4.368	0.92045	0.79995		4.368	0.92144	0.80675					4.368	0.92045	0.92144
4.372	0.91924	0.79882		4.372	0.92076	0.80875					4.372	0.91924	0.92076
4.376	0.91842	0.79045		4.376	0.92004	0.80962					4.376	0.91842	0.92004
4.38	0.91844	0.78477		4.38	0.92072	0.80946					4.38	0.91844	0.92072
4.384	0.91912	0.7828		4.384	0.92046	0.80997					4.384	0.91912	0.92046
4.388	0.92062	0.78321		4.388	0.92148	0.80854					4.388	0.92062	0.92148
4.392	0.9199	0.78502		4.392	0.92288	0.80946					4.392	0.9199	0.92288
4.396	0.91791	0.7796		4.396	0.92317	0.80875					4.396	0.91791	0.92317
4.4	0.9182	0.77877		4.4	0.92322	0.80905					4.4	0.9182	0.92322
4.404	0.91481	0.7845		4.404	0.92343	0.80951					4.404	0.91481	0.92343
4.408	0.92137	0.78161		4.408	0.92403	0.80971					4.408	0.92137	0.92403
4.412	0.9221	0.7827		4.412	0.9253	0.81053					4.412	0.9221	0.9253
4.416	0.92406	0.78094		4.416	0.92343	0.80854					4.416	0.92406	0.92343
4.42	0.92513	0.78161		4.42	0.92432	0.80747					4.42	0.92513	0.92432
4.424	0.92575	0.78192		4.424	0.92343	0.80839					4.424	0.92575	0.92343
4.428	0.92919	0.77609		4.428	0.92301	0.80742					4.428	0.92919	0.92301
4.432	0.93064	0.78358		4.432	0.92377	0.80742					4.432	0.93064	0.92377
4.436	0.93304	0.78487		4.436	0.92555	0.80971					4.436	0.93304	0.92555
4.44	0.93323	0.78363		4.44	0.92648	0.80931					4.44	0.93323	0.92648
4.444	0.9337	0.78249		4.444	0.92602	0.80951					4.444	0.9337	0.92602
4.448	0.93452	0.77706		4.448	0.92614	0.81074					4.448	0.93452	0.92614
4.452	0.93716	0.77841		4.452	0.92623	0.81125					4.452	0.93716	0.92623
4.456	0.93469	0.78389		4.456	0.92593	0.81233					4.456	0.93469	0.92593
4.46	0.9351	0.78244		4.46	0.92513	0.81386					4.46	0.9351	0.92513
4.464	0.93159	0.78311		4.464	0.92597	0.81145					4.464	0.93159	0.92597
4.468	0.93096	0.78781		4.468	0.92763	0.81329					4.468	0.93096	0.92763
4.472	0.93156	0.78771		4.472	0.92724	0.81386					4.472	0.93156	0.92724
4.476	0.93103	0.78874		4.476	0.9286	0.81452					4.476	0.93103	0.9286
4.48	0.93263	0.79225		4.48	0.92754	0.81452					4.48	0.93263	0.92754
4.484	0.93471	0.79845		4.484	0.92721	0.81595					4.484	0.93471	0.92721
4.488	0.93336	0.80073		4.488	0.92742	0.81651					4.488	0.93336	0.92742
4.492	0.93028	0.79928		4.492	0.92899	0.8156					4.492	0.93028	0.92899
4.496	0.92859	0.79938		4.496	0.92746	0.81488					4.496	0.92859	0.92746
4.5	0.9259	0.80413		4.5	0.92792	0.81544					4.5	0.9259	0.92792
4.504	0.92416	0.80077		4.504	0.92864	0.81478					4.504	0.92416	0.92864
4.508	0.92067	0.79324		4.508	0.92886	0.81769					4.508	0.92067	0.92886
4.512	0.91433	0.79117		4.512	0.92869	0.81651					4.512	0.91433	0.92869
4.516	0.91324	0.79019		4.516	0.9289	0.81667					4.516	0.91324	0.9289
4.52	0.91501	0.78931		4.52	0.93026	0.81621					4.52	0.91501	0.93026
4.524	0.91815	0.79081		4.524	0.93068	0.81431					4.524	0.91815	0.93068
4.528	0.92145	0.7921		4.528	0.93191	0.81642					4.528	0.92145	0.93191
4.532	0.92866	0.79726		4.532	0.93102	0.818					4.532	0.92866	0.93102
4.536	0.92895	0.79928		4.536	0.92953	0.81805					4.536	0.92895	0.92953
4.54	0.9314	0.79499		4.54	0.93064	0.81836					4.54	0.9314	0.93064
4.544	0.92968	0.79401		4.544	0.92949	0.81851					4.544	0.92968	0.92949
4.548	0.92944	0.79164		4.548	0.92928	0.81948					4.548	0.92944	0.92928
4.552	0.93525	0.78926		4.552	0.9289	0.81897					4.552	0.93525	0.9289
4.556	0.93311	0.79277		4.556	0.92835	0.81759					4.556	0.93311	0.92835
4.56	0.94035	0.79406		4.56	0.9286	0.81902					4.56	0.94035	0.9286
4.564	0.939	0.79592		4.564	0.92839	0.81698					4.564	0.939	0.92839
4.568	0.93929	0.79205		4.568	0.92937	0.8184					4.568	0.93929	0.92937
4.572	0.94231	0.80336		4.572	0.92907	0.81882					4.572	0.94231	0.92907
4.576	0.94069	0.80512		4.576	0.92911	0.81831					4.576	0.94069	0.92911
4.58	0.94096	0.80279		4.58	0.92983	0.81871					4.58	0.94096	0.92983
4.584	0.94502	0.79969		4.584	0.92928	0.81702					4.584	0.94502	0.92928
4.588	0.94386	0.79866		4.588	0.92949	0.81744					4.588	0.94386	0.92949
4.592	0.94367	0.79463		4.592	0.92822	0.81738					4.592	0.94367	0.92822
4.596	0.94757	0.78538		4.596	0.92877	0.81831					4.596	0.94757	0.92877
4.6	0.95042	0.78233		4.6	0.92856	0.82004					4.6	0.95042	0.92856
4.604	0.94602	0.78233		4.604	0.92839	0.82245					4.604	0.94602	0.92839
4.608	0.94473	0.78657		4.608	0.92801	0.82439					4.608	0.94473	0.92801
4.612	0.94892	0.78642		4.612	0.92945	0.82679					4.612	0.94892	0.92945
4.616	0.94691	0.7844		4.616	0.93013	0.82689					4.616	0.94691	0.93013
4.62	0.94457	0.78554		4.62	0.93077	0.8292					4.62	0.94457	0.93077
4.624	0.94408	0.77629		4.624	0.92988	0.82766					4.624	0.94408	0.92988
4.628	0.94834	0.77624		4.628	0.93042	0.82945					4.628	0.94834	0.93042
4.632	0.94989	0.77149		4.632	0.9303	0.82945					4.632	0.94989	0.9303
4.636	0.94655	0.76906		4.636	0.93089	0.83063					4.636	0.94655	0.93089
4.64	0.94488	0.7717		4.64	0.93115	0.83078					4.64	0.94488	0.93115
4.644	0.94161	0.77541		4.644	0.93293	0.83196					4.644	0.94161	0.93293
4.648	0.94132	0.78042		4.648	0.93293	0.83011					4.648	0.94132	0.93293
4.652	0.93871	0.78115		4.652	0.93297	0.83098					4.652	0.93871	0.93297
4.656	0.93353	0.77454		4.656	0.93335	0.83257					4.656	0.93353	0.93335
4.66	0.93556	0.77562		4.66	0.93344	0.83338					4.66	0.93556	0.93344
4.664	0.93309	0.77366		4.664	0.93318	0.83416					4.664	0.93309	0.93318
4.668	0.93362	0.77366		4.668	0.93399	0.83666					4.668	0.93362	0.93399
4.672	0.92951	0.77195		4.672	0.93373	0.83594					4.672	0.92951	0.93373
4.676	0.93159	0.77541		4.676	0.93627	0.83651					4.676	0.93159	0.93627
4.68	0.935	0.7735		4.68	0.93585	0.83533					4.68	0.935	0.93585
4.684	0.93953	0.77324		4.684	0.935	0.83661					4.684	0.93953	0.935
4.688	0.94176	0.78229		4.688	0.93411	0.83661					4.688	0.94176	0.93411
4.692	0.94224	0.77867		4.692	0.93399	0.83753					4.692	0.94224	0.93399
4.696	0.94026	0.77825		4.696	0.93339	0.83605					4.696	0.94026	0.93339
4.7	0.9429	0.77893		4.7	0.93348	0.83558					4.7	0.9429	0.93348
4.704	0.94132	0.78311		4.704	0.93446	0.83651					4.704	0.94132	0.93446
4.708	0.94948	0.77676		4.708	0.93538	0.83743					4.708	0.94948	0.93538
4.712	0.9526	0.78311		4.712	0.93526	0.83768					4.712	0.9526	0.93526
4.716	0.9534	0.78477		4.716	0.93674	0.83789					4.716	0.9534	0.93674
4.72	0.95096	0.78688		4.72	0.9367	0.83916					4.72	0.95096	0.9367
4.724	0.95294	0.7905		4.724	0.93738	0.83937					4.724	0.95294	0.93738
4.728	0.94933	0.79019		4.728	0.9384	0.84111					4.728	0.94933	0.9384
4.732	0.95572	0.78941		4.732	0.93776	0.84065					4.732	0.95572	0.93776
4.736	0.95505	0.7874		4.736	0.93602	0.84101					4.736	0.95505	0.93602
4.74	0.95551	0.79484		4.74	0.93695	0.84141					4.74	0.95551	0.93695
4.744	0.96262	0.78662		4.744	0.93649	0.84208					4.744	0.96262	0.93649
4.748	0.96248	0.78977		4.748	0.93666	0.84259					4.748	0.96248	0.93666
4.752	0.9649	0.7827		4.752	0.93598	0.84315					4.752	0.9649	0.93598
4.756	0.96313	0.78735		4.756	0.93624	0.84387					4.756	0.96313	0.93624
4.76	0.96212	0.78647		4.76	0.93538	0.84499					4.76	0.96212	0.93538
4.764	0.95967	0.78208		4.764	0.93475	0.84525					4.764	0.95967	0.93475
4.768	0.96083	0.78146		4.768	0.93513	0.84622					4.768	0.96083	0.93513
4.772	0.96275	0.78136		4.772	0.93517	0.84709					4.772	0.96275	0.93517
4.776	0.96078	0.7782		4.776	0.93556	0.84719					4.776	0.96078	0.93556
4.78	0.95684	0.78073		4.78	0.93717	0.84847					4.78	0.95684	0.93717
4.784	0.96262	0.78378		4.784	0.93674	0.84837					4.784	0.96262	0.93674
4.788	0.9596	0.77939		4.788	0.93564	0.84745					4.788	0.9596	0.93564
4.792	0.95614	0.78373		4.792	0.93602	0.84903					4.792	0.95614	0.93602
4.796	0.95645	0.79251		4.796	0.93505	0.85072					4.796	0.95645	0.93505
4.8	0.95384	0.79804		4.8	0.93467	0.85067					4.8	0.95384	0.93467
4.804	0.95255	0.78802		4.804	0.93509	0.84857					4.804	0.95255	0.93509
4.808	0.94749	0.78854		4.808	0.93551	0.84934					4.808	0.94749	0.93551
4.812	0.95113	0.78905		4.812	0.93577	0.84995					4.812	0.95113	0.93577
4.816	0.95178	0.78611		4.816	0.93547	0.85164					4.816	0.95178	0.93547
4.82	0.94987	0.78647		4.82	0.93573	0.85061					4.82	0.94987	0.93573
4.824	0.95175	0.78368		4.824	0.93488	0.84919					4.824	0.95175	0.93488
4.828	0.94699	0.78347		4.828	0.93399	0.85021					4.828	0.94699	0.93399
4.832	0.94977	0.78569		4.832	0.93484	0.85077					4.832	0.94977	0.93484
4.836	0.94827	0.79225		4.836	0.93411	0.8501					4.836	0.94827	0.93411
4.84	0.94955	0.78136		4.84	0.93585	0.85056					4.84	0.94955	0.93585
4.844	0.94856	0.78626		4.844	0.93632	0.85312					4.844	0.94856	0.93632
4.848	0.9505	0.78492		4.848	0.93538	0.85261					4.848	0.9505	0.93538
4.852	0.94779	0.78327		4.852	0.93713	0.85261					4.852	0.94779	0.93713
4.856	0.94549	0.78487		4.856	0.93691	0.85056					4.856	0.94549	0.93691
4.86	0.94445	0.79076		4.86	0.93776	0.85143					4.86	0.94445	0.93776
4.864	0.9444	0.78951		4.864	0.93759	0.85128					4.864	0.9444	0.93759
4.868	0.94139	0.79897		4.868	0.93751	0.85082					4.868	0.94139	0.93751
4.872	0.94188	0.79974		4.872	0.93785	0.85368					4.872	0.94188	0.93785
4.876	0.93984	0.80202		4.876	0.93844	0.85169					4.876	0.93984	0.93844
4.88	0.9442	0.8047		4.88	0.93912	0.85118					4.88	0.9442	0.93912
4.884	0.94188	0.80837		4.884	0.93878	0.85061					4.884	0.94188	0.93878
4.888	0.93752	0.80641		4.888	0.93856	0.85097					4.888	0.93752	0.93856
4.892	0.93682	0.80811		4.892	0.9384	0.85322					4.892	0.93682	0.9384
4.896	0.93036	0.8155		4.896	0.93772	0.85322					4.896	0.93036	0.93772
4.9	0.9261	0.81183		4.9	0.9378	0.85374					4.9	0.9261	0.9378
4.904	0.92893	0.80832		4.904	0.93653	0.85374					4.904	0.92893	0.93653
4.908	0.92677	0.80894		4.908	0.93759	0.85368					4.908	0.92677	0.93759
4.912	0.92723	0.80977		4.912	0.93797	0.85481					4.912	0.92723	0.93797
4.916	0.92203	0.80826		4.916	0.93844	0.85414					4.916	0.92203	0.93844
4.92	0.92479	0.80543		4.92	0.9398	0.85374					4.92	0.92479	0.9398
4.924	0.92241	0.80801		4.924	0.93975	0.85521					4.924	0.92241	0.93975
4.928	0.92435	0.80837		4.928	0.93967	0.85481					4.928	0.92435	0.93967
4.932	0.92275	0.81508		4.932	0.93878	0.85496					4.932	0.92275	0.93878
4.936	0.92343	0.82221		4.936	0.93958	0.85603					4.936	0.92343	0.93958
4.94	0.92469	0.82206		4.94	0.93963	0.85614					4.94	0.92469	0.93963
4.944	0.92825	0.81999		4.944	0.94026	0.85629					4.944	0.92825	0.94026
4.948	0.92951	0.82304		4.948	0.93971	0.85568					4.948	0.92951	0.93971
4.952	0.93486	0.82196		4.952	0.94081	0.85644					4.952	0.93486	0.94081
4.956	0.93631	0.83017		4.956	0.94085	0.85624					4.956	0.93631	0.94085
4.96	0.9412	0.82562		4.96	0.94026	0.85629					4.96	0.9412	0.94026
4.964	0.94028	0.82541		4.964	0.94077	0.85639					4.964	0.94028	0.94077
4.968	0.93963	0.82009		4.968	0.94081	0.85552					4.968	0.93963	0.94081
4.972	0.9411	0.81669		4.972	0.94183	0.85813					4.972	0.9411	0.94183
4.976	0.93987	0.80977		4.976	0.94052	0.8567					4.976	0.93987	0.94052
4.98	0.94321	0.81829		4.98	0.94162	0.85823					4.98	0.94321	0.94162
4.984	0.94553	0.81581		4.984	0.94225	0.85701					4.984	0.94553	0.94225
4.988	0.94483	0.81958		4.988	0.94323	0.85849					4.988	0.94483	0.94323
4.992	0.94151	0.83017		4.992	0.94183	0.85977					4.992	0.94151	0.94183
4.996	0.94093	0.83657		4.996	0.9417	0.85992					4.996	0.94093	0.9417
5	0.93936	0.83895		5	0.9406	0.85941					5	0.93936	0.9406
5.004	0.93965	0.84417		5.004	0.94098	0.85951					5.004	0.93965	0.94098
5.008	0.94001	0.84458		5.008	0.94013	0.85747					5.008	0.94001	0.94013
5.012	0.94735	0.84747		5.012	0.94128	0.86048					5.012	0.94735	0.94128
5.016	0.94669	0.83688		5.016	0.94085	0.85987					5.016	0.94669	0.94085
5.02	0.94696	0.83461		5.02	0.9409	0.85997					5.02	0.94696	0.9409
5.024	0.94394	0.83115		5.024	0.94145	0.8587					5.024	0.94394	0.94145
5.028	0.94236	0.82934		5.028	0.94102	0.85823					5.028	0.94236	0.94102
5.032	0.94899	0.82143		5.032	0.94221	0.8567					5.032	0.94899	0.94221
5.036	0.94854	0.81622		5.036	0.94225	0.85696					5.036	0.94854	0.94225
5.04	0.94711	0.81818		5.04	0.94289	0.85747					5.04	0.94711	0.94289
5.044	0.94648	0.82288		5.044	0.94349	0.85665					5.044	0.94648	0.94349
5.048	0.94512	0.82604		5.048	0.94293	0.85603					5.048	0.94512	0.94293
5.052	0.94795	0.828		5.052	0.94276	0.85879					5.052	0.94795	0.94276
5.056	0.95057	0.82733		5.056	0.94263	0.85537					5.056	0.95057	0.94263
5.06	0.9489	0.82944		5.06	0.94183	0.85701					5.06	0.9489	0.94183
5.064	0.95004	0.82578		5.064	0.94136	0.85716					5.064	0.95004	0.94136
5.068	0.94684	0.82216		5.068	0.94399	0.85767					5.068	0.94684	0.94399
5.072	0.94871	0.82655		5.072	0.94192	0.859					5.072	0.94871	0.94192
5.076	0.94725	0.83099		5.076	0.94285	0.85972					5.076	0.94725	0.94285
5.08	0.94943	0.82417		5.08	0.94209	0.85961					5.08	0.94943	0.94209
5.084	0.94911	0.82593		5.084	0.9423	0.86023					5.084	0.94911	0.9423
5.088	0.95004	0.82448		5.088	0.94162	0.86212					5.088	0.95004	0.94162
5.092	0.95117	0.82692		5.092	0.94272	0.86253					5.092	0.95117	0.94272
5.096	0.9565	0.82097		5.096	0.94128	0.86228					5.096	0.9565	0.94128
5.1	0.95193	0.81669		5.1	0.94115	0.86171					5.1	0.95193	0.94115
5.104	0.95507	0.81638		5.104	0.94141	0.86237					5.104	0.95507	0.94141
5.108	0.95393	0.81746		5.108	0.9423	0.86243					5.108	0.95393	0.9423
5.112	0.95979	0.81126		5.112	0.94209	0.86033					5.112	0.95979	0.94209
5.116	0.95955	0.81069		5.116	0.94476	0.86156					5.116	0.95955	0.94476
5.12	0.96018	0.82108		5.12	0.94543	0.86156					5.12	0.96018	0.94543
5.124	0.95878	0.81844		5.124	0.94543	0.8611					5.124	0.95878	0.94543
5.128	0.95754	0.8141		5.128	0.94565	0.86176					5.128	0.95754	0.94565
5.132	0.95492	0.81617		5.132	0.94556	0.86417					5.132	0.95492	0.94556
5.136	0.95592	0.81116		5.136	0.94463	0.86375					5.136	0.95592	0.94463
5.14	0.95916	0.81726		5.14	0.94577	0.86375					5.14	0.95916	0.94577
5.144	0.95437	0.82381		5.144	0.94408	0.86279					5.144	0.95437	0.94408
5.148	0.95023	0.82815		5.148	0.94581	0.8636					5.148	0.95023	0.94581
5.152	0.95333	0.83487		5.152	0.94556	0.86457					5.152	0.95333	0.94556
5.156	0.95231	0.83275		5.156	0.94603	0.86437					5.156	0.95231	0.94603
5.16	0.95059	0.83363		5.16	0.94603	0.86426					5.16	0.95059	0.94603
5.164	0.9513	0.8283		5.164	0.94527	0.86534					5.164	0.9513	0.94527
5.168	0.9542	0.82939		5.168	0.94599	0.86555					5.168	0.9542	0.94599
5.172	0.9588	0.83166		5.172	0.94459	0.86503					5.172	0.9588	0.94459
5.176	0.95982	0.83921		5.176	0.94323	0.86524					5.176	0.95982	0.94323
5.18	0.96408	0.8389		5.18	0.94374	0.86646					5.18	0.96408	0.94374
5.184	0.95953	0.83502		5.184	0.94352	0.86641					5.184	0.95953	0.94352
5.188	0.95756	0.84169		5.188	0.94492	0.86637					5.188	0.95756	0.94492
5.192	0.96475	0.84701		5.192	0.94382	0.86697					5.192	0.96475	0.94382
5.196	0.96596	0.85563		5.196	0.9437	0.86697					5.196	0.96596	0.9437
5.2	0.96671	0.8608		5.2	0.94548	0.86662					5.2	0.96671	0.94548
5.204	0.9656	0.86141		5.204	0.94454	0.86483					5.204	0.9656	0.94454
5.208	0.96572	0.85558		5.208	0.94501	0.8661					5.208	0.96572	0.94501
5.212	0.96081	0.85181		5.212	0.9456	0.86606					5.212	0.96081	0.9456
5.216	0.9596	0.85222		5.216	0.94514	0.86641					5.216	0.9596	0.94514
5.22	0.96165	0.84799		5.22	0.94484	0.86953					5.22	0.96165	0.94484
5.224	0.96294	0.84701		5.224	0.94586	0.86999					5.224	0.96294	0.94586
5.228	0.96025	0.84737		5.228	0.94476	0.86958					5.228	0.96025	0.94476
5.232	0.95868	0.86219		5.232	0.94505	0.86917					5.232	0.95868	0.94505
5.236	0.96197	0.86059		5.236	0.94603	0.86968					5.236	0.96197	0.94603
5.24	0.96616	0.87298		5.24	0.94696	0.87209					5.24	0.96616	0.94696
5.244	0.9671	0.87366		5.244	0.94577	0.8703					5.244	0.9671	0.94577
5.248	0.96393	0.86167		5.248	0.94743	0.86805					5.248	0.96393	0.94743
5.252	0.96768	0.86075		5.252	0.94759	0.87015					5.252	0.96768	0.94759
5.256	0.96744	0.85517		5.256	0.94696	0.86835					5.256	0.96744	0.94696
5.26	0.96991	0.86467		5.26	0.94709	0.86948					5.26	0.96991	0.94709
5.264	0.96701	0.86436		5.264	0.947	0.86907					5.264	0.96701	0.947
5.268	0.96856	0.86002		5.268	0.94692	0.87091					5.268	0.96856	0.94692
5.272	0.96863	0.85915		5.272	0.94628	0.87066					5.272	0.96863	0.94628
5.276	0.96412	0.86157		5.276	0.9459	0.87086					5.276	0.96412	0.9459
5.28	0.96379	0.86963		5.28	0.94645	0.87204					5.28	0.96379	0.94645
5.284	0.96083	0.86803		5.284	0.94556	0.8727					5.284	0.96083	0.94556
5.288	0.95752	0.86069		5.288	0.94696	0.87296					5.288	0.95752	0.94696
5.292	0.95512	0.86049		5.292	0.94637	0.87332					5.292	0.95512	0.94637
5.296	0.95287	0.8563		5.296	0.94658	0.87219					5.296	0.95287	0.94658
5.3	0.95311	0.85449		5.3	0.94734	0.87239					5.3	0.95311	0.94734
5.304	0.95345	0.85331		5.304	0.94548	0.87342					5.304	0.95345	0.94548
5.308	0.9564	0.85754		5.308	0.94522	0.87265					5.308	0.9564	0.94522
5.312	0.95904	0.84871		5.312	0.94488	0.87193					5.312	0.95904	0.94488
5.316	0.95848	0.85579		5.316	0.94552	0.87296					5.316	0.95848	0.94552
5.32	0.96253	0.85702		5.32	0.94484	0.87413					5.32	0.96253	0.94484
5.324	0.9617	0.85992		5.324	0.94548	0.87536					5.324	0.9617	0.94548
5.328	0.95866	0.86141		5.328	0.94607	0.87684					5.328	0.95866	0.94607
5.332	0.95492	0.86292		5.332	0.94781	0.87751					5.332	0.95492	0.94781
5.336	0.95781	0.86343		5.336	0.94861	0.8773					5.336	0.95781	0.94861
5.34	0.96183	0.86235		5.34	0.94921	0.87628					5.34	0.96183	0.94921
5.344	0.96512	0.86374		5.344	0.95069	0.87715					5.344	0.96512	0.95069
5.348	0.96459	0.85656		5.348	0.95074	0.87843					5.348	0.96459	0.95074
5.352	0.96565	0.86028		5.352	0.9515	0.87904					5.352	0.96565	0.9515
5.356	0.96592	0.85801		5.356	0.95065	0.88017					5.356	0.96592	0.95065
5.36	0.9642	0.85491		5.36	0.95154	0.88068					5.36	0.9642	0.95154
5.364	0.95982	0.84845		5.364	0.95158	0.88124					5.364	0.95982	0.95158
5.368	0.96163	0.8564		5.368	0.95163	0.87955					5.368	0.96163	0.95163
5.372	0.96362	0.85284		5.372	0.95192	0.88139					5.372	0.96362	0.95192
5.376	0.96267	0.84783		5.376	0.95205	0.88211					5.376	0.96267	0.95205
5.38	0.96253	0.85067		5.38	0.95255	0.8816					5.38	0.96253	0.95255
5.384	0.96168	0.84814		5.384	0.95247	0.8816					5.384	0.96168	0.95247
5.388	0.96282	0.84184		5.388	0.95353	0.88144					5.388	0.96282	0.95353
5.392	0.96061	0.83812		5.392	0.9529	0.8816					5.392	0.96061	0.9529
5.396	0.9633	0.83833		5.396	0.95349	0.88349					5.396	0.9633	0.95349
5.4	0.9664	0.84479		5.4	0.95366	0.88375					5.4	0.9664	0.95366
5.404	0.96635	0.84375		5.404	0.95315	0.88405					5.404	0.96635	0.95315
5.408	0.96517	0.85067		5.408	0.954	0.88303					5.408	0.96517	0.954
5.412	0.96369	0.84778		5.412	0.95353	0.88344					5.412	0.96369	0.95353
5.416	0.96439	0.84814		5.416	0.95353	0.88466					5.416	0.96439	0.95353
5.42	0.96093	0.85227		5.42	0.95362	0.88364					5.42	0.96093	0.95362
5.424	0.95737	0.86126		5.424	0.95446	0.88415					5.424	0.95737	0.95446
5.428	0.96059	0.85625		5.428	0.95502	0.88354					5.428	0.96059	0.95502
5.432	0.9588	0.85227		5.432	0.95565	0.88324					5.432	0.9588	0.95565
5.436	0.95805	0.84737		5.436	0.95612	0.88415					5.436	0.95805	0.95612
5.44	0.95188	0.84633		5.44	0.95565	0.88477					5.44	0.95188	0.95565
5.444	0.95139	0.84034		5.444	0.95446	0.88344					5.444	0.95139	0.95446
5.448	0.9505	0.83796		5.448	0.95514	0.88523					5.448	0.9505	0.95514
5.452	0.94786	0.83182		5.452	0.95561	0.88456					5.452	0.94786	0.95561
5.456	0.95156	0.82495		5.456	0.95489	0.88548					5.456	0.95156	0.95489
5.46	0.95178	0.82717		5.46	0.95599	0.88564					5.46	0.95178	0.95599
5.464	0.95026	0.83208		5.464	0.95671	0.88477					5.464	0.95026	0.95671
5.468	0.9525	0.82939		5.468	0.95739	0.88497					5.468	0.9525	0.95739
5.472	0.94684	0.82748		5.472	0.95913	0.88635					5.472	0.94684	0.95913
5.476	0.94437	0.83347		5.476	0.95891	0.88702					5.476	0.94437	0.95891
5.48	0.94459	0.83626		5.48	0.95828	0.88671					5.48	0.94459	0.95828
5.484	0.94243	0.84018		5.484	0.95837	0.88697					5.484	0.94243	0.95837
5.488	0.94161	0.84639		5.488	0.95697	0.88799					5.488	0.94161	0.95697
[truncated: 3,003 more rows]

## Sheet: Fig.3
Fig. 3b				Fig. 3c							Fig. 3d						Fig. 3e								Fig. 3f
Size (nm)	UCNPs	UCNPs-DI		Wavelength (nm)	ICG	DPP	UCNPs-D	UCNPs-I	UCNPs-DI		Wavelength (nm)	UCNPs+CW	UCNPs+PW	UCNPs-DI+CW	UCNPs-DI+PW			UCNPs			UCNPs-DI				Concentration (μg/ml)	PW+UCNPs-DI	CW+UCNPs-DI
0.4	0	0		1100	0.0070971	0.002571	0.0035766	0.001491	0.0040919		600.41	21.04	21.01	21.02	21.01		Concentration (μg/ml)	Mean	SD	N	Mean	SD	N		0	0.5	4.2
0.463232	0	0		1099	0.0070971	0.002675	0.0031304	0.00148	0.0040889		601.18	21.04	21.04	21	21.01		0	3.98	0.59	3	4.12	0.11	3		25	2.1	16.5
0.536459	0	0		1098	0.0070971	0.002259	0.0030813	0.001476	0.0040738		601.96	21.04	21.01	21.06	21.01		25	4.02	0.32	3	17.1	1.8	3		50	2.7	21.3
0.621262	0	0		1097	0.0070971	0.002288	0.0032507	0.001483	0.0040939		602.73	21.03	21.01	21.03	21.02		50	4.1	0.24	3	27.71	0.81	3		100	3.3	24.6
0.719471	0	0		1096	0.0071169	0.002288	0.0032918	0.001499	0.0041139		603.51	21.03	21.03	21.02	21.01		100	4.16	0.38	3	45.27	3.06	3		150	3.9	26.6
0.833204	0	0		1095	0.0071169	0.002348	0.003347	0.00149	0.0040929		604.28	21.03	21.04	21.02	21.01		150	4.18	0.23	3	61.47	2.35	3		200	4.4	28.1
0.964916	0	0		1094	0.0071169	0.00214	0.0034673	0.001484	0.0040849		605.06	21.03	20.98	21.06	21.02		200	4.23	0.12	3	84.62	1.82	3
1.11745	0	0		1093	0.0071169	0.002288	0.0036628	0.0014551	0.0040568		605.83	21.03	21.03	21.02	21.01
1.29409	0	0		1092	0.0071169	0.002496	0.0035816	0.0014431	0.0040228		606.61	21.04	21.06	21.07	21.02		Fig. 3e (Inset)
1.49866	0	0		1091	0.0071169	0.002496	0.0035305	0.0014531	0.0040578		607.38	21.04	20.98	21.02	21.02			UCNPs	UCNPs-DI
1.73557	0	0		1090	0.0071169	0.002526	0.0032938	0.0014331	0.0040859		608.15	21.04	21.06	21	21.02		1	-0.081	-0.033						Fig. 3g
2.00993	0	0		1089	0.0071169	0.002229	0.0026872	0.0014142	0.0040688		608.93	21.04	20.99	21.03	21.01		2	-0.458	-0.044						Time (min)	PW+UCNPs-DI	CW+UCNPs-DI
2.32766	0	0		1088	0.0071169	0.002125	0.0029058	0.0014112	0.0040718		609.7	21.04	21.03	21	21.02		3	-0.317	-0.023						0	0.3948	0.3948
2.69561	0	0		1087	0.0071169	0.002244	0.0032527	0.0014351	0.0040949		610.48	21.04	21.06	21.03	21.02		4	-0.149	-0.24						3	0.39795	0.44176
3.12173	0	0		1086	0.0071169	0.002214	0.0036007	0.0014411	0.0040929		611.25	21.04	21.01	21.02	21.02		5	-0.217	-0.012						6	0.39987	0.53604
3.61521	0	0		1085	0.0071169	0.001857	0.0038734	0.0014272	0.0041009		612.03	21.04	21.04	21.02	21.02		6	-0.304	-0.284						9	0.40051	0.61844
4.1867	0	0		1084	0.0071169	0.001961	0.0038183	0.0014311	0.0041169		612.8	21.04	21.09	21.03	21.02		7	-0.323	-0.295						12	0.41291	0.6832
4.84853	0	0		1083	0.0071169	0.002229	0.0036839	0.0014351	0.0040949		613.57	21.05	21.08	21.03	21.02		8	-0.193	-0.044						15	0.41435	0.80344
5.61499	0	0		1082	0.0071169	0.002214	0.0035646	0.0014351	0.0040859		614.35	21.05	21.13	21.05	21.03		9	0.168	-0.175						18	0.41443	1
6.5026	0	0		1081	0.0070971	0.002288	0.0035696	0.0014381	0.0040979		615.12	21.05	21.13	20.99	21.03		10	-0.141	-0.458
7.53052	0	0		1080	0.0070971	0.002467	0.0032688	0.001477	0.0041529		615.9	21.05	21.13	21.06	21.04		11	-0.255	-0.251
8.72094	0	0		1079	0.0070773	0.002452	0.0032217	0.0015129	0.0042129		616.67	21.06	21.18	21.02	21.04		12	-0.087	-0.338
10.0995	0	0		1078	0.0070773	0.00211	0.0035154	0.00149	0.0041939		617.44	21.06	21.11	21.05	21.04		13	0.765	-0.24
11.6961	0.506987	0		1077	0.0070773	0.001947	0.0033801	0.001476	0.0041819		618.22	21.06	21.09	21.02	21.04		14	-0.857	-0.11
13.545	4.77252	0		1076	0.0070576	0.001902	0.0034011	0.001491	0.0041909		618.99	21.06	21.13	21.05	21.04		15	0.07	-0.251
15.6862	18.0414	0		1075	0.0070378	0.001872	0.0034884	0.001491	0.0041979		619.76	21.06	21.06	21.03	21.03		16	-1.928	-0.262
18.1658	29.3692	0		1074	0.0070378	0.001932	0.0032016	0.001479	0.0042009		620.54	21.06	21.06	21.03	21.03		17	1.765	-0.164
21.0374	27.3245	0		1073	0.0070378	0.002184	0.0026421	0.001489	0.0042149		621.31	21.06	21.08	21.03	21.03		18	-1.575	-0.447
24.363	15.3513	0		1072	0.007018	0.002214	0.0030111	0.001495	0.0042029		622.08	21.06	21.01	20.99	21.02		19	1.155	-0.295
28.2143	4.63416	0		1071	0.0069983	0.002036	0.0035335	0.001495	0.0041549		622.86	21.05	21.06	21.05	21.02		20	-2.554	-0.262
32.6744	0	0		1070	0.0069785	0.002051	0.0036027	0.00148	0.0041609		623.63	21.05	21.08	21.02	21.03		21	-0.019	-0.262
37.8396	0	0		1069	0.0069785	0.002303	0.0035335	0.0014411	0.0041709		624.4	21.05	21.09	21.03	21.02		22	-0.643	-0.523
43.8212	0	0		1068	0.0069587	0.002318	0.0034172	0.0014511	0.0041999		625.17	21.06	21.06	21.03	21.02		23	0.404	-0.208
50.7484	0	0		1067	0.0069587	0.002125	0.0030682	0.00149	0.0042409		625.95	21.07	21.13	21.03	21.03		24	0.277	-0.284
58.7707	0	0		1066	0.006939	0.001976	0.0031314	0.0015039	0.0042499		626.72	21.08	21.09	21.03	21.03		25	-0.534	-0.273
68.0611	0	0		1065	0.0069192	0.002051	0.003357	0.0015069	0.0042119		627.49	21.08	21.14	20.99	21.03		26	1.087	-0.371
78.8202	0	1.733		1064	0.0069192	0.002155	0.0032999	0.0015059	0.0041869		628.26	21.09	21.16	21.09	21.03		27	-0.529	-0.197
91.28	0	8.91761		1063	0.0069192	0.00211	0.0032126	0.0015079	0.0041959		629.04	21.09	21.09	21.02	21.03		28	0.369	-0.197
105.709	0	20.034		1062	0.0068994	0.002363	0.0031475	0.0014581	0.0042049		629.81	21.1	21.12	21.07	21.04		29	-1.177	-0.001
122.42	0	26.403		1061	0.0068994	0.002496	0.0033179	0.0014561	0.0042539		630.58	21.11	21.13	21.03	21.04		30	0.892	-0.077
141.772	0	23.0549		1060	0.0068994	0.002229	0.0031164	0.001491	0.0042959		631.35	21.13	21.15	21.03	21.04		31	-0.632	-0.229
164.183	0	13.7631		1059	0.0068994	0.002184	0.0030773	0.0015059	0.004314		632.12	21.15	21.18	21.07	21.05		32	0.694	-0.273
190.137	0	5.17808		1058	0.0068994	0.002496	0.003362	0.0015159	0.0042609		632.9	21.17	21.19	21.02	21.06		33	-0.887	0.01
220.194	0	0.916286		1057	0.0068994	0.002719	0.0034643	0.001491	0.0042219		633.67	21.19	21.21	21.06	21.07		34	0.439	-0.229
255.002	0	0		1056	0.0069192	0.00266	0.0035616	0.0014311	0.0042319		634.44	21.23	21.26	21.05	21.09		35	-0.347	-0.251
295.312	0	0		1055	0.0069192	0.002571	0.0034814	0.0014521	0.0042649		635.21	21.27	21.33	21.09	21.1		36	0.529	0.163
341.995	0	0		1054	0.0069192	0.002794	0.0033901	0.0015159	0.00432		635.98	21.34	21.38	21.07	21.13		37	-0.125	-0.055
396.058	0	0		1053	0.0069192	0.002779	0.003347	0.0015259	0.0042749		636.76	21.43	21.52	21.09	21.17		38	0.843	-0.186
458.666	0	0		1052	0.0069192	0.002838	0.0027975	0.0015049	0.0042259		637.53	21.56	21.62	21.15	21.2		39	0.293	-0.055
531.172	0	0		1051	0.006939	0.002912	0.0023704	0.001499	0.0042879		638.3	21.69	21.75	21.13	21.26		40	0.464	-0.208
615.139	0	0		1050	0.006939	0.002868	0.002589	0.001498	0.004338		639.07	21.87	21.92	21.18	21.31		41	-0.206	-0.153
712.379	0	0		1049	0.006939	0.002957	0.0028126	0.0015069	0.00432		639.84	22.05	22.12	21.16	21.38		42	-0.377	-0.175
824.992	0	0		1048	0.0069587	0.002808	0.0029319	0.001469	0.004302		640.61	22.26	22.24	21.26	21.41		43	0.163	-0.371
955.406	0	0		1047	0.0069587	0.002838	0.0030041	0.001474	0.004348		641.38	22.49	22.5	21.29	21.44		44	-0.155	-0.306
1106.44	0	0		1046	0.0069785	0.003061	0.0029138	0.0015129	0.004339		642.15	22.77	22.72	21.39	21.48		45	0.61	-0.338
1281.34	0	0		1045	0.007018	0.00315	0.0031284	0.0015209	0.0042849		642.92	23.1	22.95	21.39	21.52		46	0.255	-0.11
1483.89	0	0		1044	0.0070378	0.003224	0.0027594	0.0014521	0.0042689		643.7	23.48	23.39	21.49	21.57		47	1.117	-0.382
1718.47	0	0		1043	0.0070576	0.003091	0.002991	0.001473	0.004352		644.47	23.97	23.83	21.65	21.64		48	0.393	-0.327
1990.12	0	0		1042	0.0070971	0.003106	0.0036608	0.0015219	0.004359		645.24	24.61	24.56	21.74	21.73		49	0.74	-0.262
2304.72	0	0		1041	0.0071169	0.003165	0.0034884	0.0015319	0.00437		646.01	25.42	25.67	21.98	21.87		50	0.515	-0.153
2669.04	0	0		1040	0.0071366	0.003046	0.0034382	0.0015349	0.004393		646.78	26.71	27.43	22.21	22.08		51	0.469	-0.36
3090.96	0	0		1039	0.0071762	0.00321	0.0034874	0.0015289	0.004355		647.55	28.71	30.44	22.52	22.38		52	0.344	-0.251
3579.58	0	0		1038	0.007196	0.003432	0.0030011	0.001487	0.004323		648.32	31.72	34.28	22.99	22.87		53	0.743	-0.175
4145.44	0	0		1037	0.0072157	0.003343	0.0030773	0.001499	0.00436		649.09	36.23	39.52	23.6	23.5		54	0.377	-0.447
4800.75	0	0		1036	0.0072157	0.0037	0.0034172	0.0015249	0.004336		649.86	41.93	46	24.29	24.29		55	0.583	-0.295
5559.64	0	0		1035	0.0071762	0.003418	0.0034533	0.0015468	0.004369		650.63	47.86	51.28	25.17	25.21		56	0.271	-0.436
6438.51	0	0		1034	0.0071366	0.00315	0.0034082	0.0015508	0.004347		651.4	53.48	55.63	26.17	26		57	0.079	-0.284
7456.3	0	0		1033	0.0070576	0.003507	0.002991	0.0015538	0.004333		652.17	59.28	62.17	26.83	26.78		58	0.518	-0.262
8634.99	0	0		1032	0.0069587	0.003819	0.0033009	0.0015638	0.004405		652.94	67.5	73.29	27.75	27.86		59	0.404	-0.099
				1031	0.0068796	0.003551	0.003704	0.0015618	0.004388		653.71	79.35	88.7	29.05	29.5		60	0.534	-0.121
				1030	0.0067808	0.003462	0.0035997	0.001495	0.00435		654.48	93.19	100.97	30.83	31.34		61	0.437	-0.61
				1029	0.0067215	0.003611	0.0037992	0.0015309	0.004409		655.25	104.76	106.01	32.04	32.68		62	0.472	-0.491
				1028	0.0066424	0.003893	0.0031715	0.0016306	0.00446		656.02	109.28	101.89	32.62	32.89		63	-0.106	-0.36
				1027	0.0065831	0.003878	0.0031635	0.0016286	0.00441		656.79	105.97	92.55	31.98	32.25		64	0.171	-0.654
				1026	0.0065633	0.004339	0.0035185	0.0015777	0.004364		657.56	98.97	86.31	30.83	31.24		65	0.239	-0.393
				1025	0.0065633	0.00425	0.0031765	0.0015039	0.004366		658.33	92.59	84.64	30.13	30.78		66	-0.369	-0.208
				1024	0.0065831	0.00373	0.003357	0.0015478	0.004374		659.1	89.88	85.41	30	30.88		67	-0.496	-0.066
				1023	0.0066029	0.003789	0.0034011	0.0016117	0.004466		659.86	91.09	88.6	30.19	31.1		68	-0.136	-0.338
				1022	0.0066226	0.003789	0.0040559	0.0016037	0.00449		660.63	94.24	91.65	30.32	31.27		69	-0.26	-0.371
				1021	0.0066226	0.003923	0.0037661	0.0015967	0.004423		661.4	97.59	94.26	30.26	31.45		70	-0.239	-0.229
				1020	0.0066226	0.003878	0.0027584	0.0016027	0.004415		662.17	100.23	94.82	30.55	31.57		71	-0.388	-0.567
				1019	0.0066424	0.003596	0.0032989	0.0015777	0.004426		662.94	100.85	93.15	30.47	31.51		72	-0.29	-0.295
				1018	0.0066424	0.003685	0.0034302	0.0016306	0.004491		663.71	98.92	88.92	30.28	31.29		73	-0.331	-0.458
				1017	0.0066424	0.003744	0.0035014	0.0016865	0.004498		664.48	94.52	83.28	29.92	30.79		74	-0.401	-0.033
				1016	0.0066424	0.004161	0.0035185	0.0017044	0.004506		665.25	88.69	77.74	29.28	30.18		75	-0.583	-0.153
				1015	0.0066424	0.003848	0.0025719	0.0016496	0.004482		666.02	82.12	71.22	28.68	29.53		76	-0.624	-0.458
				1014	0.0066424	0.00425	0.0029991	0.0016486	0.004493		666.78	75.37	64.89	28.23	28.85		77	-0.678	-0.273
				1013	0.0066226	0.004146	0.0034142	0.0017014	0.0045281		667.55	68.81	58.92	27.42	28.14		78	-0.773	-0.371
				1012	0.0066029	0.004042	0.0035746	0.0017523	0.0045531		668.32	62.69	53.76	26.76	27.42		79	-0.599	-0.48
				1011	0.0065831	0.004398	0.0035074	0.0017413	0.0045721		669.09	57.21	49.77	26.25	26.7		80	-0.634	-0.36
				1010	0.0065831	0.004101	0.0028376	0.0017463	0.0045901		669.86	52.46	46.03	25.66	26.03		81	-0.586	-0.099
				1009	0.0065831	0.004413	0.0027975	0.0018151	0.0046301		670.62	48.02	42.07	25.24	25.29		82	-0.521	-0.295
				1008	0.0065831	0.00419	0.0034543	0.0018899	0.0046721		671.39	43.62	38.11	24.8	24.54		83	-0.412	-0.153
				1007	0.0065436	0.003967	0.0036919	0.0018281	0.0046481		672.16	39.3	34.51	24.05	23.81		84	-0.252	-0.121
				1006	0.0065238	0.003685	0.0036869	0.0017992	0.0046561		672.93	35.39	31.51	23.57	23.21		85	-0.325	-0.273
				1005	0.0065436	0.003284	0.0039897	0.001862	0.0046651		673.7	32.22	29.35	22.98	22.77		86	-0.659	-0.219
				1004	0.0065436	0.004101	0.0036829	0.0019607	0.0047281		674.46	29.88	27.94	22.66	22.46		87	-0.228	-0.164
				1003	0.0065238	0.003804	0.0037541	0.0019567	0.0047091		675.23	28.27	26.8	22.32	22.25		88	-0.583	-0.436
				1002	0.006504	0.003967	0.003343	0.0019827	0.0047702		676	27.17	25.97	22.06	22.1		89	-0.534	-0.393
				1001	0.0064843	0.004027	0.0030943	0.0019866	0.0047852		676.77	26.31	25.34	21.88	21.97		90	-0.556	-0.447
				1000	0.0064843	0.004205	0.0036949	0.0020585	0.0048242		677.53	25.61	24.76	21.78	21.88		91	-0.621	-0.36
				999	0.0064645	0.00419	0.0039015	0.0020634	0.0048012		678.3	25.03	24.22	21.67	21.79		92	-0.244	-0.415
				998	0.0064447	0.003581	0.0039707	0.0020834	0.0048372		679.07	24.51	23.86	21.57	21.72		93	-0.743	-0.382
				997	0.0064447	0.003581	0.0038644	0.0021113	0.0048492		679.84	24.08	23.49	21.48	21.67		94	-0.418	-0.327
				996	0.0064447	0.003507	0.0038283	0.0021811	0.0048467		680.6	23.72	23.18	21.42	21.6		95	-0.561	-0.338
				995	0.006425	0.004383	0.0038824	0.002227	0.0048153		681.37	23.39	22.92	21.39	21.56		96	-0.304	-0.175
				994	0.006425	0.004339	0.0040028	0.0022237	0.0047995		682.14	23.11	22.67	21.31	21.52		97	-0.296	-0.36
				993	0.0064052	0.004369	0.0032036	0.0021341	0.0047838		682.9	22.89	22.46	21.28	21.48		98	-0.342	-0.219
				992	0.006425	0.004101	0.0038794	0.0022237	0.0047681		683.67	22.7	22.3	21.26	21.45		99	-0.369	-0.088
				991	0.0064052	0.004012	0.004079	0.0021341	0.0047523		684.44	22.55	22.09	21.22	21.42		100	-0.586	-0.219
				990	0.0064052	0.004235	0.0041211	0.0021341	0.0047365		685.2	22.43	22	21.23	21.4		101	-0.447	-0.186
				989	0.0064052	0.00419	0.0040078	0.0021341	0.0047208		685.97	22.34	20.91	21.16	21.38		102	-0.309	0.152
				988	0.006425	0.004591	0.0041391	0.0022237	0.0047208		686.74	22.3	20.93	21.2	21.37		103	-0.22	-0.055
				987	0.0064447	0.004755	0.0034663	0.0023119	0.0047208		687.5	22.32	20.91	21.19	21.35		104	-0.26	0.086
				986	0.0064447	0.004161	0.0040018	0.0023119	0.0047208		688.27	22.4	20.9	21.2	21.35		105	-0.312	-0.393
				985	0.0064645	0.004057	0.0043487	0.0024015	0.0047208		689.03	22.55	20.91	21.18	21.37		106	-0.651	-0.186
				984	0.0064645	0.004235	0.0043046	0.0024015	0.0047365		689.8	22.72	20.9	21.22	21.4		107	-0.138	-0.186
				983	0.0064645	0.004844	0.0038273	0.0024015	0.0047523		690.57	22.89	20.89	21.2	21.44		108	-0.201	-0.632
				982	0.0064447	0.004324	0.0040659	0.0023119	0.0047681		691.33	23.03	20.91	21.19	21.47		109	-0.133	-0.578
				981	0.0064447	0.00364	0.0032116	0.0023119	0.0047838		692.1	23.15	20.91	21.22	21.49		110	-0.453	-0.229
				980	0.006425	0.004161	0.0039606	0.0022237	0.0047995		692.86	23.28	20.92	21.2	21.5		111	-0.418	-0.382
				979	0.006425	0.004606	0.0043878	0.0022237	0.004831		693.63	23.43	20.91	21.25	21.51		112	-0.011	-0.219
				978	0.0064052	0.004829	0.0043727	0.0021341	0.0048624		694.39	23.61	20.9	21.23	21.51		113	-0.163	-0.197
				977	0.0064052	0.005424	0.0043126	0.0021341	0.0048939		695.16	23.77	20.93	21.26	21.51		114	-0.594	-0.415
				976	0.006425	0.005453	0.0042955	0.0022237	0.0049411		695.93	23.89	20.91	21.26	21.48		115	-0.786	-0.404
				975	0.006425	0.005022	0.0043086	0.0022237	0.0049727		696.69	23.95	20.91	21.19	21.46		116	-0.632	-0.567
				974	0.006425	0.004681	0.004094	0.0022237	0.0050198		697.46	24.06	20.92	21.29	21.47		117	-0.195	-0.371
				973	0.0064447	0.004398	0.0033039	0.0023119	0.005067		698.22	24.22	20.92	21.23	21.57		118	-0.499	-0.687
				972	0.006425	0.004502	0.0042675	0.0022237	0.0051142		698.99	24.45	20.91	21.36	21.72		119	-0.55	-0.6
				971	0.006425	0.005037	0.0055108	0.0022237	0.0051771		699.75	24.62	20.94	21.32	21.86		120	-0.328	-0.251
				970	0.0064447	0.003923	0.0052311	0.0023119	0.0052244		700.52	24.59	20.95	21.31	21.9		121	-0.697	-0.545
				969	0.0064645	0.004993	0.0040238	0.0024015	0.0052873		701.28	24.34	20.93	21.31	21.82		122	-0.344	-0.502
				968	0.006504	0.005721	0.004476	0.0025794	0.0053502		702.05	23.95	20.94	21.25	21.68		123	-0.537	-0.578
				967	0.0065238	0.004398	0.0048871	0.0026675	0.005429		702.81	23.54	20.96	21.22	21.55		124	-0.35	-0.273
				966	0.0065633	0.005409	0.0062368	0.0028453	0.0054919		703.58	23.21	20.93	21.15	21.55		125	-0.236	-0.295
				965	0.0065831	0.006167	0.0056552	0.0029351	0.0055548		704.34	22.96	20.96	21.19	21.38		126	0.165	-0.491
				964	0.0066226	0.005275	0.0051278	0.0031129	0.0056336		705.1	22.74	20.96	21.1	21.27		127	-0.06	-0.436
				963	0.0066424	0.004844	0.0058357	0.003201	0.0057122		705.87	22.56	20.96	21.16	21.18		128	-0.599	-0.502
				962	0.006682	0.005528	0.00634	0.0033789	0.0057909		706.63	22.39	20.98	21.07	21.12		129	-0.437	-0.61
				961	0.0067215	0.00529	0.0063902	0.0035567	0.0058539		707.4	22.25	20.96	21.1	21.09		130	-0.773	-0.512
				960	0.0067413	0.004591	0.0056993	0.0036464	0.0059325		708.16	22.15	20.99	21.1	21.08		131	-0.553	-0.491
				959	0.0068006	0.004829	0.0063942	0.0039124	0.0060269		708.93	22.07	21.02	21.07	21.08		132	-0.249	-0.774
				958	0.0068401	0.004918	0.0065506	0.0040902	0.0061056		709.69	21.99	20.98	21.13	21.07		133	0.239	-0.556
				957	0.0068994	0.004948	0.0069246	0.0043578	0.0061843		710.45	21.92	20.96	21.07	21.06		134	0.13	-0.621
				956	0.0069192	0.004963	0.0061525	0.0044458	0.0062629		711.22	21.86	20.94	21.09	21.06		135	-0.296	-0.654
				955	0.0069587	0.004993	0.0070008	0.0046237	0.0063417		711.98	21.8	20.95	21.06	21.06		136	-0.456	-0.436
				954	0.007018	0.004428	0.0068013	0.0048912	0.0064203		712.75	21.74	20.94	21.09	21.06		137	-0.26	-0.415
				953	0.0070773	0.0037	0.0072254	0.0051572	0.0065148		713.51	21.7	20.95	21.06	21.06		138	-0.477	-0.327
				952	0.0071366	0.004487	0.0071773	0.0054248	0.0065934		714.27	21.68	20.94	21.02	21.05		139	0.003	-0.589
				951	0.007196	0.004042	0.0068825	0.0056907	0.0066721		715.04	21.62	20.91	21.06	21.05		140	-0.117	-0.393
				950	0.0072553	0.003522	0.0070169	0.0059582	0.0067508		715.8	21.52	20.92	21.05	21.05		141	0.152	-0.327
				949	0.0072948	0.004175	0.0077879	0.0061361	0.0068452		716.56	21.41	20.92	21.06	21.04		142	0.073	-0.382
				948	0.0073739	0.003596	0.0080637	0.0064917	0.0069238		717.33	21.31	20.96	21.06	21.04		143	-0.382	-0.164
				947	0.0074332	0.003863	0.0082271	0.0067577	0.0070026		718.09	21.25	20.96	21.06	21.04		144	-0.201	-0.099
				946	0.0075123	0.003536	0.0085299	0.0071133	0.007097		718.85	21.25	20.95	21.03	21.03		145	-0.098	-0.229
				945	0.0075716	0.003477	0.008926	0.0073809	0.0071757		719.61	21.24	20.95	21.03	21.03		146	0.005	-0.251
				944	0.0076506	0.003715	0.0093882	0.0077366	0.0072701		720.38	21.22	20.95	21.05	21.03		147	-0.065	-0.229
				943	0.0077297	0.002734	0.009671	0.0080923	0.0073645		721.14	21.2	20.94	21.02	21.02		148	0.03	-0.425
				942	0.0078088	0.002704	0.0098665	0.0084479	0.0074589		721.9	21.18	20.95	21.05	21.03		149	0.437	-0.153
				941	0.0078879	0.003076	0.0103047	0.0088036	0.0075533		722.67	21.17	20.95	21	21.03		150	0.062	-0.208
				940	0.0079867	0.004428	0.0100811	0.0092474	0.0076635		723.43	21.17	20.94	21.06	21.02		151	0.268	-0.415
				939	0.0080856	0.004398	0.0103819	0.0096928	0.0077736		724.19	21.15	20.94	21.02	21.02		152	-0.26	-0.415
				938	0.0081844	0.004577	0.0107589	0.0101366	0.0078995		724.95	21.14	20.94	21.03	21.02		153	-0.437	-0.153
				937	0.0082833	0.004294	0.0111911	0.010582	0.0080254		725.72	21.13	20.94	21.03	21.02		154	-0.087	-0.404
				936	0.0083821	0.002556	0.0112141	0.0110257	0.008167		726.48	21.11	20.94	21.02	21.02		155	0.054	-0.131
				935	0.0084809	0.003343	0.0115941	0.0114711	0.0083244		727.24	21.1	20.94	21.02	21.02		156	-0.401	-0.415
				934	0.00856	0.003269	0.0116082	0.0118267	0.0084975		728	21.1	20.93	21.02	21.01		157	-0.773	-0.295
				933	0.0086589	0.002675	0.0120293	0.0122705	0.0086706		728.76	21.1	20.94	21.06	21.02		158	-0.621	-0.338
				932	0.0087577	0.003878	0.0122008	0.0127159	0.0088751		729.53	21.09	20.94	21.03	21.02		159	-0.361	-0.11
				931	0.0088763	0.004517	0.0126991	0.0132495	0.0091112		730.29	21.09	20.93	21.02	21.01		160	-0.296	-0.186
				930	0.0089949	0.002823	0.0130771	0.013783	0.0093629		731.05	21.08	20.93	21.06	21.01		161	-0.458	-0.066
				929	0.0091136	0.003953	0.0135634	0.0143164	0.0096305		731.81	21.08	20.94	21.02	21.02		162	-0.789	-0.066
				928	0.0092519	0.00373	0.0138622	0.0149381	0.0099452		732.57	21.08	20.93	21.02	21.01		163	-0.602	-0.306
				927	0.0093706	0.004948	0.0143064	0.0154716	0.0102757		733.33	21.08	20.94	21.02	21.02		164	-0.315	-0.512
				926	0.0095089	0.00315	0.0145872	0.0160948	0.0106533		734.1	21.08	20.93	21.03	21.01		165	-0.225	-0.61
				925	0.0096671	0.00373	0.0147968	0.0168061	0.0110625		734.86	21.07	20.93	21.03	21.01		166	-0.323	-0.556
				924	0.009845	0.003254	0.0155728	0.0176057	0.0115188		735.62	21.07	20.94	21.06	21.02		167	-0.447	-0.643
				923	0.0100229	0.003834	0.0158195	0.0184067	0.0120223		736.38	21.07	20.94	21.02	21.02		168	-0.222	-0.469
				922	0.0102009	0.003522	0.016389	0.0192062	0.0125889		737.14	21.07	20.94	21	21.02		169	-0.239	-0.534
				921	0.0103788	0.003804	0.0161404	0.0200072	0.0131869		737.9	21.07	20.94	21.06	21.02		170	-0.247	-0.73
				920	0.0105567	0.003388	0.0175802	0.0208067	0.0138635		738.66	21.08	20.94	21	21.02		171	-0.122	-0.839
				919	0.0107544	0.004279	0.0175572	0.0216959	0.0146031		739.42	21.08	20.94	21.06	21.02		172	0.027	-0.317
				918	0.0109718	0.003388	0.0183754	0.0226747	0.0154057		740.18	21.09	20.94	21.02	21.02		173	-0.409	-0.273
				917	0.0111893	0.003908	0.0188737	0.023652	0.0162711		740.95	21.09	20.94	21.09	21.02		174	0.022	-0.415
				916	0.0114265	0.00526	0.0197019	0.024719	0.017231		741.71	21.1	20.94	21	21.02		175	-0.184	-0.48
				915	0.0116835	0.004324	0.0199275	0.0258757	0.0182696		742.47	21.11	20.94	21.05	21.02		176	0.184	-0.251
				914	0.0119405	0.00581	0.0209001	0.0270309	0.0193869		743.23	21.11	20.94	21.03	21.02		177	-0.13	-0.415
				913	0.0122173	0.006895	0.0218226	0.0282757	0.0205985		743.99	21.11	20.94	21.03	21.02		178	-0.271	-0.415
				912	0.0124941	0.004859	0.0220232	0.0295206	0.0219203		744.75	21.11	20.94	21.03	21.02		179	0.179	-0.425
				911	0.0127708	0.005022	0.0224974	0.0307654	0.0233366		745.51	21.1	20.94	21.03	21.02		180	-0.182	-0.153
				910	0.0130476	0.004978	0.0236425	0.0320103	0.0248788		746.27	21.1	20.94	21.09	21.02		181	-0.049	-0.502
				909	0.0133639	0.005513	0.0245048	0.0334329	0.0265153		747.03	21.11	20.94	21.03	21.02		182	-0.336	-0.382
				908	0.0136802	0.005037	0.0251446	0.0348556	0.0282777		747.79	21.11	20.94	21.03	21.02		183	-0.249	-0.197
				907	0.0140163	0.006003	0.0260771	0.0363679	0.0301661		748.55	21.12	20.94	21.05	21.02		184	-0.453	-0.262
				906	0.0143721	0.006479	0.0267759	0.0379685	0.032196		749.31	21.12	20.94	21.02	21.02		185	-0.697	-0.349
				905	0.0147675	0.00581	0.0277225	0.0397468	0.0343362		750.07	21.12	20.94	21.03	21.02		186	-0.702	-0.338
				904	0.0151827	0.004369	0.0283843	0.0416133	0.0366336		750.83	21.14	20.94	21.03	21.02		187	-0.618	-0.458
				903	0.015578	0.006731	0.0294531	0.0433916	0.0390884		751.59	21.14	20.94	21.05	21.02		188	-0.64	-0.295
				902	0.016013	0.006077	0.0304027	0.0453478	0.0416692		752.35	21.16	20.94	21.05	21.02		189	-0.499	-0.175
				901	0.0164677	0.004785	0.0319879	0.0473937	0.044423		753.11	21.17	20.94	21.1	21.02		190	-0.537	-0.317
				900	0.0169421	0.005854	0.0327089	0.0504877	0.0473342		753.87	21.19	20.94	21.05	21.02		191	-0.496	-0.512
				899	0.0174561	0.006508	0.0342039	0.0536526	0.0504185		754.63	21.2	20.94	21.05	21.02		192	-0.873	-0.284
				898	0.0179503	0.00633	0.0350742	0.0570487	0.05366		755.38	21.22	20.95	21.09	21.03		193	-0.54	-0.382
				897	0.018405	0.00841	0.0362865	0.0606951	0.0570748		756.14	21.24	20.95	21.03	21.03		194	-0.686	-0.262
				896	0.0186818	0.007177	0.037604	0.0645901	0.0606784		756.9	21.27	20.95	21.13	21.03		195	-0.748	-0.436
				895	0.0190179	0.008128	0.0391953	0.0687338	0.064455		757.66	21.31	20.95	21.03	21.03		196	-0.705	-0.371
				894	0.0193342	0.008559	0.0398551	0.0731608	0.0684205		758.42	21.35	20.95	21.09	21.03		197	-0.732	-0.436
				893	0.0197098	0.007281	0.0410172	0.077838	0.0725749		759.18	21.4	20.96	21.07	21.04		198	-0.626	-0.327
				892	0.0201052	0.00737	0.0429434	0.0828174	0.0769338		759.94	21.45	20.96	21.1	21.04		199	-0.99	-0.012
				891	0.0205796	0.007846	0.0443441	0.0880643	0.0814657		760.7	21.52	20.96	21.1	21.04		200	-0.724	-0.295
				890	0.0210936	0.005602	0.04577	0.0936118	0.0862023		761.46	21.59	20.97	21.1	21.05		201	-0.865	-0.349
				889	0.0216472	0.006122	0.0475377	0.0994631	0.0911277		762.21	21.68	20.97	21.13	21.05		202	-0.846	-0.436
				888	0.02226	0.010505	0.0484812	0.105616	0.0962734		762.97	21.77	20.98	21.09	21.06		203	-0.846	-0.415
				887	0.0229322	0.009198	0.0499171	0.112089	0.101592		763.73	21.89	20.98	21.13	21.06		204	-0.404	-0.36
				886	0.0236834	0.009376	0.051744	0.118864	0.107131		764.49	22.02	20.99	21.13	21.07		205	-0.973	-0.654
				885	0.0244741	0.011828	0.0546288	0.125943	0.112859		765.25	22.18	21	21.16	21.08		206	-0.697	-0.894
				884	0.0252847	0.008633	0.055851	0.133359	0.118807		766.01	22.36	20.94	21.18	21.02		207	-0.911	-0.904
				883	0.0262138	0.011337	0.0575296	0.141076	0.124945		766.76	22.57	20.94	21.19	21.02		208	-0.643	-0.393
				882	0.027222	0.014963	0.0589664	0.149115	0.131271		767.52	22.82	20.94	21.26	21.02		209	-0.632	-0.327
				881	0.0282698	0.012318	0.061416	0.157454	0.137817		768.28	23.13	20.94	21.25	21.02		210	-0.705	-0.6
				880	0.0293571	0.01214	0.0623986	0.166134	0.144536		769.04	23.46	20.94	21.28	21.02		211	-0.618	-0.523
				879	0.0305037	0.012942	0.0641604	0.175114	0.15146		769.79	23.82	20.94	21.28	21.02		212	-0.217	-0.436
				878	0.0317887	0.012942	0.0677149	0.184414	0.158588		770.55	24.24	20.94	21.33	21.02		213	-0.54	-0.621
				877	0.0331528	0.01217	0.0693964	0.194018	0.16589		771.31	24.71	20.94	21.35	21.02		214	-0.824	-0.6
				876	0.0345366	0.011545	0.071853	0.20394	0.173365		772.07	25.27	20.94	21.44	21.02		215	-0.618	-0.73
				875	0.0359995	0.011456	0.074821	0.214149	0.181044		772.82	25.89	20.94	21.44	21.02		216	-0.382	-0.61
				874	0.0375217	0.012809	0.0771021	0.224676	0.18888		773.58	26.61	20.94	21.45	21.02		217	-0.16	-0.698
				873	0.0390835	0.013537	0.0793632	0.235489	0.19689		774.34	27.4	20.94	21.54	21.02		218	-0.266	-0.578
				872	0.0407639	0.014963	0.0818158	0.246586	0.205073		775.1	28.31	20.94	21.55	21.02		219	-0.7	-0.447
				871	0.0424838	0.014621	0.0845181	0.257967	0.213413		775.85	29.39	20.95	21.65	21.03		220	-0.99	-0.665
				870	0.0442432	0.013388	0.0870368	0.269634	0.22191		776.61	30.56	20.95	21.71	21.03		221	-1.076	-0.415
				869	0.0461213	0.013685	0.0891274	0.281548	0.230534		777.37	31.88	20.95	21.8	21.03		222	-0.835	-0.523
				868	0.0481378	0.015855	0.0910687	0.293712	0.239315		778.12	33.37	20.95	21.9	21.03		223	-0.77	-0.349
				867	0.0502135	0.019005	0.0953913	0.306124	0.248221		778.88	35.03	20.95	21.95	21.03		224	-0.597	-0.48
				866	0.0523881	0.018336	0.0980043	0.318733	0.257269		779.64	36.88	20.96	22.11	21.04		225	-1.085	-0.469
				865	0.0546616	0.018247	0.10049	0.331537	0.266412		780.39	38.95	20.96	22.1	21.04		226	-0.667	-0.48
				864	0.0569943	0.016419	0.103781	0.344502	0.275681		781.15	41.2	20.96	22.3	21.04		227	-0.765	-0.665
				863	0.0593864	0.015751	0.10644	0.357625	0.285028		781.91	43.58	20.97	22.37	21.05		228	-0.637	-0.817
				862	0.0619366	0.015186	0.110389	0.370909	0.294485		782.66	46.17	20.97	22.56	21.05		229	-0.681	-0.73
				861	0.0645856	0.015008	0.116735	0.384318	0.304021		783.42	48.98	20.98	22.68	21.06		230	-0.556	-0.883
				860	0.067294	0.014785	0.131602	0.397852	0.313636		784.18	52.05	20.98	22.83	21.06		231	-0.683	-0.698
				859	0.0701408	0.014532	0.134706	0.411492	0.323298		784.93	55.38	20.99	22.89	21.07		232	-0.54	-0.523
				858	0.0730864	0.014384	0.141553	0.42522	0.333023		785.69	58.87	21	23.08	21.08		233	-0.748	-0.589
				857	0.076111	0.014086	0.143233	0.43902	0.342811		786.44	62.22	20.93	23.22	21.01		234	-0.515	-0.73
				856	0.0792148	0.013982	0.148072	0.452874	0.352614		787.2	65.43	20.93	23.37	21.01		235	-0.407	-0.698
				855	0.0824371	0.014354	0.15217	0.46678	0.362449		787.96	68.27	20.93	23.48	21.01		236	-0.521	-0.632
				854	0.0857781	0.015112	0.155497	0.480687	0.3723		788.71	70.79	20.93	23.71	21.01		237	-0.575	-0.6
				853	0.0891784	0.015973	0.160528	0.494629	0.382167		789.47	73.03	20.93	23.63	21.01		238	-0.442	-0.85
				852	0.0927171	0.017326	0.165445	0.508536	0.392018		790.22	75.18	20.93	23.74	21.01		239	-0.643	-0.796
				851	0.0963743	0.018589	0.168199	0.522442	0.401868		790.98	77.3	20.93	23.89	21.01		240	-0.678	-0.806
				850	0.10015	0.020446	0.170714	0.536296	0.411688		791.73	79.84	20.93	24.06	21.01		241	-0.784	-0.872
				849	0.104144	0.02272	0.176152	0.550079	0.421491		792.49	82.64	20.93	24.19	21.01		242	-0.8	-0.774
				848	0.108275	0.025275	0.181314	0.563789	0.431248		793.24	85.83	20.93	24.41	21.01		243	-0.659	-0.6
				847	0.112546	0.027356	0.183727	0.577429	0.440957		794	89.45	20.92	24.48	21		244	-0.865	-0.436
				846	0.117013	0.029614	0.187719	0.590927	0.450603		794.75	93.83	20.93	24.72	21.01		245	-1.006	-0.393
				845	0.1216	0.035246	0.192054	0.604318	0.460186		795.51	99.18	20.93	24.94	21.01		246	-1.101	-0.752
				844	0.126384	0.037118	0.19837	0.617549	0.469707		796.26	105.67	20.92	25.3	21		247	-1.071	-0.317
				843	0.131247	0.036672	0.203283	0.630638	0.479133		797.02	112.51	20.92	25.55	21		248	-1.071	-0.73
				842	0.136249	0.039703	0.203782	0.64353	0.488464		797.77	118.93	20.93	25.82	21.01		249	-1.117	-0.785
				841	0.141349	0.044265	0.208521	0.656246	0.497717		798.53	123.55	20.93	26.15	21.01		250	-1.169	-0.643
				840	0.146687	0.043611	0.214626	0.668765	0.506844		799.28	125.42	20.92	26.34	21		251	-0.716	-0.36
				839	0.152103	0.050075	0.219158	0.681053	0.515876		800.04	123.9	20.93	26.11	21.01		252	-0.073	-0.36
				838	0.157738	0.05116	0.225031	0.693111	0.524783		800.79	118.79	20.92	25.91	21		253	0.03	-0.491
				837	0.16349	0.056093	0.231493	0.704936	0.533564		801.55	110.1	20.93	25.56	21.01		254	-0.214	-0.523
				836	0.169382	0.062572	0.234183	0.716495	0.542203		802.3	98.47	20.93	25.14	21.01		255	-0.578	-0.926
				835	0.175352	0.068292	0.240143	0.727806	0.550716		803.06	84.82	20.93	24.34	21.01		256	-0.556	-0.6
				834	0.18152	0.071249	0.247611	0.738849	0.559088		803.81	70.67	20.93	23.6	21.01		257	-0.426	-0.665
				833	0.187767	0.074414	0.250946	0.749609	0.567318		804.56	57.52	20.93	22.92	21.01		258	0.282	-0.317
				832	0.194133	0.080447	0.25419	0.760101	0.57539		805.32	46.53	20.92	22.39	21		259	0.179	-0.24
				831	0.200656	0.087921	0.259462	0.770291	0.583305		806.07	38.16	20.93	21.9	21.01		260	-0.206	0.021
				830	0.207259	0.096896	0.263829	0.780196	0.591063		806.83	32.19	20.93	21.61	21.01		261	-0.32	-0.24
				829	0.214001	0.103538	0.268474	0.7898	0.598664		807.58	28.19	20.92	21.48	21		262	-0.42	-0.262
				828	0.22088	0.110061	0.274695	0.7991	0.606091		808.33	25.64	21.02	21.28	21.1		263	-0.152	-0.534
				827	0.227898	0.119155	0.28099	0.808098	0.613361		809.09	24.07	20.99	21.19	21.07		264	-0.437	-0.425
				826	0.235055	0.127951	0.284383	0.816794	0.620443		809.84	23.09	20.97	21.15	21.05		265	-0.293	-0.404
				825	0.24233	0.136599	0.288619	0.825206	0.627367		810.59	22.48	20.96	21.13	21.04		266	0	-0.382
				824	0.249703	0.145708	0.295222	0.833333	0.634101		811.35	22.08	20.95	21.07	21.03		267	-0.035	-0.349
				823	0.257196	0.156897	0.298788	0.841158	0.640664		812.1	21.81	20.94	21.07	21.02		268	-0.043	-0.382
				822	0.264787	0.170404	0.304269	0.848697	0.647052		812.85	21.64	20.94	21.07	21.02		269	0.054	-0.229
				821	0.272497	0.181087	0.309377	0.855971	0.653268		813.61	21.51	20.94	21.05	21.02		270	-0.369	-0.349
				820	0.280266	0.19403	0.315066	0.862961	0.659295		814.36	21.42	20.93	21.06	21.01		271	0.179	-0.012
				819	0.288174	0.208621	0.320419	0.869701	0.665133		815.11	21.35	20.93	21.02	21.01		272	-0.141	-0.186
				818	0.296161	0.22085	0.326739	0.876174	0.670814		815.87	21.3	20.93	21.07	21.01		273	0.22	-0.121
				817	0.304207	0.237433	0.333014	0.882415	0.67629		816.62	21.27	20.93	21.02	21.01		274	-0.201	-0.208
				816	0.312312	0.255814	0.336696	0.888408	0.681609		817.37	21.24	20.93	21.06	21.01		275	-0.117	-0.24
				815	0.320497	0.272203	0.340664	0.89417	0.686739		818.12	21.21	20.93	21.02	21.01		276	0.247	-0.219
				814	0.32878	0.288132	0.346336	0.899719	0.69168		818.88	21.19	20.93	21	21.01		277	0.046	-0.066
				813	0.337182	0.310213	0.351321	0.905054	0.696448		819.63	21.18	20.93	21.02	21.01		278	-0.228	-0.251
				812	0.345564	0.331045	0.355779	0.910175	0.701043		820.38	21.17	20.93	21.03	21.01		279	-0.136	-0.012
				811	0.353985	0.351194	0.360248	0.915119	0.705465		821.13	21.16	20.93	21.05	21.01		280	-0.144	-0.077
				810	0.362506	0.373542	0.365341	0.91985	0.709713		821.89	21.15	20.93	21	21.01		281	0.073	0.108
				809	0.371066	0.39537	0.369996	0.92442	0.713789		822.64	21.14	20.93	21.05	21.01		282	0	0.239
				808	0.379665	0.421849	0.374271	0.928777	0.717692		823.39	21.14	20.93	21	21.01		283	0.046	0.043
				807	0.388305	0.446099	0.378216	0.932937	0.721421		824.14	21.13	20.93	21.02	21.01		284	-0.152	-0.044
				806	0.396964	0.471344	0.383326	0.93694	0.724993		824.89	21.13	20.93	21.05	21.01		285	-0.19	-0.012
				805	0.405622	0.497957	0.388414	0.940781	0.728392		825.65	21.12	20.93	21	21.01		286	0.108	-0.121
				804	0.414261	0.52506	0.393242	0.944443	0.731618		826.4	21.12	20.93	21.06	21.01		287	-0.071	0.163
				803	0.42296	0.549815	0.397636	0.947983	0.734687		827.15	21.11	20.93	20.99	21.01		288	0.122	-0.088
				802	0.431678	0.577156	0.401926	0.951379	0.737598		827.9	21.11	20.93	21.07	21.01		289	-0.108	0.173
				801	0.440416	0.604853	0.405783	0.954633	0.740336		828.65	21.1	20.93	21.02	21.01		290	-0.108	0.021
				800	0.449154	0.63203	0.410008	0.957781	0.742901		829.4	21.1	20.93	21.05	21.01		291	-0.076	0.108
				799	0.457912	0.660203	0.414317	0.960804	0.745309		830.16	21.1	20.93	21.06	21.01		292	-0.011	0.282
				798	0.46661	0.687499	0.417976	0.963722	0.747575		830.91	21.09	20.93	21.02	21.01		293	-0.184	0.304
				797	0.475308	0.715375	0.421926	0.966514	0.749683		831.66	21.09	20.93	21.03	21.01		294	0.098	0.293
				796	0.483967	0.741556	0.426201	0.969198	0.751666		832.41	21.08	20.93	21.05	21.01		295	-0.127	0.38
				795	0.492567	0.767797	0.429381	0.971778	0.753538		833.16	21.08	20.93	21.03	21.01		296	-0.26	0.544
				794	0.501166	0.794945	0.432455	0.974249	0.755285		833.91	21.08	20.92	21.03	21		297	-0.201	0.544
				793	0.509746	0.820101	0.435993	0.976614	0.756922		834.66	21.08	20.93	21.02	21.01		298	-0.024	0.304
				792	0.518286	0.842568	0.439659	0.978872	0.758448		835.41	21.08	20.93	21.03	21.01		299	-0.144	0.206
				791	0.526787	0.864768	0.442795	0.981025	0.759849		836.16	21.08	20.92	21.02	21		300	-0.369	0.369
				790	0.535228	0.886224	0.445954	0.98307	0.761123		836.91	21.08	20.92	21.06	21		301	-0.325	0.282
				789	0.543611	0.906224	0.448976	0.985008	0.762288		837.66	21.07	20.93	20.97	21.01		302	-0.382	0.369
				788	0.551914	0.924234	0.451913	0.98684	0.763311		838.42	21.07	20.93	21.06	21.01		303	-0.315	0.38
				787	0.560138	0.940668	0.455538	0.988546	0.764208		839.17	21.07	20.92	20.99	21		304	-0.252	0.456
				786	0.568302	0.954383	0.459577	0.990147	0.764979		839.92	21.07	20.93	21.02	21.01		305	-0.122	0.239
				785	0.576368	0.966077	0.461286	0.991642	0.765624		840.67	21.06	20.92	21.03	21		306	-0.079	0.108
				784	0.584414	0.975215	0.462979	0.993011	0.766143		841.42	21.06	20.93	21	21.01		307	-0.336	-0.055
				783	0.592381	0.985408	0.465249	0.994273	0.766521		842.17	21.06	20.93	21.05	21.01		308	-0.401	0.086
				782	0.600229	0.992689	0.468121	0.995411	0.766757		842.92	21.06	20.93	21.02	21.01		309	-0.369	0.152
				781	0.607979	0.997667	0.471699	0.996425	0.766867		843.67	21.05	20.93	21.07	21.01		310	-0.255	-0.023
				780	0.615689	1	0.474415	0.997314	0.766836		844.42	21.05	20.93	21.03	21.01		311	-0.087	-0.033
				779	0.62332	0.999732	0.484168	0.998078	0.766678		845.17	21.05	20.92	21.02	21		312	-0.521	-0.24
				778	0.630852	0.998336	0.495398	0.998702	0.766395		845.92	21.05	20.93	21	21.01		313	-0.648	-0.142
				777	0.638245	0.993046	0.506754	0.999216	0.76597		846.67	21.05	20.93	21.03	21.01		314	-0.54	-0.219
				776	0.64552	0.988172	0.512866	0.999591	0.765435		847.41	21.05	20.92	21.02	21		315	-0.29	-0.012
				775	0.652677	0.982927	0.520497	0.999822	0.76479		848.16	21.05	20.93	20.99	21.01		316	-0.203	-0.012
				774	0.659734	0.97737	0.532413	0.99991	0.764019		848.91	21.05	20.92	21.06	21		317	-0.412	-0.033
				773	0.666693	0.968439	0.538851	0.999857	0.763153		849.66	21.04	20.92	20.99	21		318	-0.312	0.054
				772	0.673573	0.956091	0.548724	0.999662	0.762225		850.41	21.04	20.93	21.05	21.01		319	-0.141	0.01
				771	0.680314	0.94147	0.557946	0.999289	0.761218		851.16	21.04	20.92	21	21		320	-0.182	0.01
				770	0.686976	0.928246	0.568199	0.998772	0.760179		851.91	21.04	20.92	21.03	21		321	0.054	0.25
				769	0.6935	0.913446	0.577855	0.998078	0.759109		852.66	21.04	20.92	21.02	21		322	0.041	0.163
				768	0.699925	0.897547	0.589248	0.997226	0.758039		853.41	21.04	20.92	21.02	21		323	-0.277	-0.023
				767	0.706251	0.882628	0.600568	0.996193	0.756969		854.16	21.03	20.92	21.03	21		324	-0.691	0.01
				766	0.712419	0.865956	0.607204	0.995002	0.755883		854.91	21.04	20.93	21	21.01		325	-0.553	-0.023
				765	0.718468	0.847769	0.614365	0.993652	0.754797		855.65	21.03	20.92	21.05	21		326	-0.624	0.184
				764	0.724399	0.828868	0.6246	0.992156	0.753727		856.4	21.03	20.92	21	21		327	-0.003	0.141
				763	0.730211	0.810978	0.633587	0.990521	0.752673		857.15	21.03	20.93	21.05	21.01		328	0.098	0.282
				762	0.735865	0.792196	0.641616	0.988743	0.75165		857.9	21.02	20.92	21.02	21		329	-0.342	0.544
				761	0.74144	0.773771	0.64968	0.986821	0.750643		858.65	21.03	20.92	21.03	21		330	-0.613	0.228
				760	0.746877	0.75643	0.658867	0.98476	0.749667		859.4	21.03	20.93	21	21.01		331	-0.835	0.206
				759	0.752214	0.738421	0.667257	0.982572	0.748723		860.15	21.03	20.92	21.03	21		332	-0.689	0.108
				758	0.757453	0.718658	0.674978	0.980241	0.747842		860.89	21.03	20.92	21.06	21		333	-0.472	0.261
				757	0.762573	0.701288	0.682085	0.977771	0.747008		861.64	21.03	20.92	20.99	21		334	-0.228	0.195
				756	0.767555	0.684379	0.691307	0.975174	0.746237		862.39	21.03	20.92	21.03	21		335	-0.358	0.315
				755	0.772398	0.668182	0.700475	0.972453	0.745529		863.14	21.03	20.92	21.02	21		336	-0.678	-0.001
				754	0.777123	0.652506	0.709191	0.969608	0.744899		863.88	21.03	20.92	21.06	21		337	-0.355	0.173
				753	0.781729	0.635908	0.717112	0.966621	0.744349		864.63	21.03	20.92	21.06	21		338	-0.304	0.163
				752	0.786217	0.620247	0.724851	0.963544	0.743877		865.38	21.03	20.92	21.02	21		339	-0.477	0.075
				751	0.790566	0.604467	0.731795	0.960343	0.743515		866.13	21.03	20.93	21.05	21.01		340	-0.29	-0.023
				750	0.794817	0.589608	0.739426	0.957018	0.743247		866.88	21.02	20.92	21.03	21		341	-0.583	0.282
				749	0.798929	0.577512	0.747183	0.953585	0.74309		867.62	21.02	20.92	21.05	21		342	-0.382	0.054
				748	0.802922	0.56567	0.753783	0.950063	0.743027		868.37	21.02	20.92	21.02	21		343	-0.456	0.206
				747	0.806836	0.552831	0.760908	0.946418	0.74309		869.12	21.02	20.92	21	21		344	-0.466	0.01
				746	0.810632	0.54133	0.768629	0.942684	0.743278		869.86	21.02	20.92	21.03	21		345	-0.315	-0.033
				745	0.814348	0.531048	0.774362	0.93886	0.743593		870.61	21.02	20.93	21.02	21.01		346	-0.352	0.086
				744	0.818025	0.520974	0.779895	0.93493	0.744018		871.36	21.02	20.92	21.03	21		347	-0.331	0.119
				743	0.821801	0.511508	0.786278	0.930928	0.7446		872.11	21.01	20.92	21	21		348	-0.136	-0.023
				742	0.825459	0.501731	0.792897	0.926838	0.745309		872.85	21.01	20.92	21.03	21		349	0.052	-0.001
				741	0.829096	0.494866	0.798557	0.922677	0.746143		873.6	21.01	20.92	21.02	21		350	0.122	0.195
				740	0.832635	0.488937	0.804253	0.918445	0.747134		874.35	21.01	20.93	21.03	21.01		351	-0.144	-0.142
				739	0.836114	0.482177	0.809696	0.914159	0.748267		875.09	21.01	20.92	21	21		352	-0.176	0.065
				738	0.839495	0.475847	0.814994	0.909819	0.749542		875.84	21.02	20.92	21.03	21		353	0.144	0.065
				737	0.842816	0.470869	0.821522	0.905409	0.750973		876.59	21.02	20.92	21.06	21		354	0.51	0.141
				736	0.846117	0.466931	0.828809	0.900964	0.752531		877.33	21.02	20.92	21	21		355	0.418	0.173
				735	0.84934	0.462176	0.831901	0.896482	0.754262		878.08	21.02	20.92	21.05	21		356	0.401	0.195
				734	0.852463	0.458536	0.834957	0.891965	0.756119		878.82	21.02	20.92	21.02	21		357	0.315	0.478
				733	0.855468	0.456292	0.839044	0.887412	0.758134		879.57	21.02	20.92	21.05	21		358	0.439	0.304
				732	0.858453	0.454241	0.844216	0.882842	0.760305		880.32	21.01	20.92	21.02	21		359	0.51	-0.001
				731	0.861379	0.451448	0.850671	0.878237	0.762602		881.06	21.01	20.92	21	21		360	0.553	0.043
				730	0.864206	0.448952	0.855572	0.87363	0.765057		881.81	21.01	20.92	21.05	21		361	0.428	-0.11
				729	0.866993	0.447763	0.858682	0.869024	0.767654		882.55	21.01	20.92	21	21		362	0.453	0.097
				728	0.869702	0.447377	0.863112	0.864418	0.770376		883.3	21.01	20.92	21	21		363	0.39	0.271
				727	0.87239	0.446559	0.867579	0.859813	0.773256		884.05	21.01	20.92	20.99	21		364	0.23	0.119
				726	0.875059	0.445281	0.870834	0.855243	0.776246		884.79	21.01	20.92	21.09	21		365	0.32	0.075
				725	0.87759	0.444836	0.873926	0.850673	0.779377		885.54	21.01	20.93	21.02	21.01		366	0.084	0.043
				724	0.880081	0.444048	0.87785	0.84612	0.782635		886.28	21.01	20.92	21.02	21		367	0.315	0.348
				723	0.882552	0.44436	0.881918	0.841603	0.786018		887.03	21.01	20.92	21.05	21		368	0.328	0.152
				722	0.884983	0.44384	0.884522	0.837104	0.789511		887.77	21.01	20.93	21.06	21.01		369	0.022	0.086
				721	0.887375	0.443276	0.88747	0.832639	0.793115		888.52	21.01	20.92	21.02	21		370	0.092	0.304
				720	0.889787	0.443602	0.890797	0.828229	0.796829		889.26	21.01	20.92	20.99	21		371	0.222	-0.055
				719	0.89212	0.443914	0.894359	0.823837	0.800652		890.01	21.01	20.92	21.05	21		372	0.089	0.01
				718	0.894453	0.442785	0.89709	0.819498	0.804571		890.75	21.01	20.92	21	21		373	0.111	0.13
				717	0.896805	0.441537	0.900924	0.815211	0.808583		891.5	21.02	20.92	21.02	21		374	-0.287	-0.033
				716	0.899079	0.440616	0.903871	0.810962	0.812675		892.24	21.01	20.92	21.02	21		375	-0.084	-0.131
				715	0.901313	0.43916	0.905878	0.806747	0.816845		892.99	21.02	20.92	21.02	21		376	-0.022	-0.055
				714	0.903507	0.437822	0.908428	0.802567	0.821094		893.73	21.01	20.92	21.06	21		377	0.225	0.065
				713	0.905642	0.435772	0.911303	0.79846	0.825405		894.48	21.01	20.92	20.97	21		378	0.038	0.152
				712	0.907797	0.433483	0.9136	0.79437	0.829811		895.22	21.01	20.92	21.06	21		379	-0.239	0.13
				711	0.909972	0.431046	0.916692	0.790333	0.834265		895.97	21.01	20.92	21.03	21		380	-0.252	-0.066
				710	0.912126	0.428298	0.920453	0.786331	0.838797		896.71	21.01	20.92	21.06	21		381	-0.095	-0.219
				709	0.914242	0.425415	0.92322	0.782384	0.843392		897.45	21.01	20.92	21.03	21		382	-0.019	-0.088
				708	0.916357	0.42176	0.927053	0.778453	0.848002		898.2	21.01	20.93	21.05	21.01		383	-0.206	-0.24
				707	0.918492	0.418312	0.929693	0.774559	0.852644		898.94	21.01	20.92	21.02	21		384	-0.214	-0.175
				706	0.920588	0.414523	0.930923	0.770682	0.857286		899.69	21.01	20.92	20.99	21		385	-0.1	-0.262
				705	0.922683	0.409278	0.931719	0.766823	0.861929		900.43	21	20.92	21.05	21		386	0.079	-0.208
				704	0.924759	0.403884	0.933382	0.763	0.866524								387	0.076	-0.066
				703	0.926874	0.399248	0.937288	0.759176	0.871103								388	0.008	-0.338
				702	0.92897	0.394924	0.938753	0.75537	0.875635								389	-0.117	-0.251
				701	0.931105	0.388862	0.940001	0.751546	0.88012								390	0.019	-0.164
				700	0.933319	0.38222	0.943382	0.747741	0.884541								391	-0.217	-0.251
				699	0.935493	0.376529	0.945209	0.743936	0.888916								392	0.206	-0.262
				698	0.937668	0.370065	0.94689	0.740111	0.893228								393	-0.038	-0.033
				697	0.939902	0.363913	0.94897	0.736271	0.897477								394	0.035	0.054
				696	0.942096	0.358727	0.950489	0.73243	0.901647								395	-0.008	0.315
				695	0.944231	0.352041	0.952116	0.728552	0.905738								396	-0.222	-0.11
				694	0.946327	0.345221	0.954196	0.724659	0.909766								397	-0.084	0.065
				693	0.948422	0.339113	0.956781	0.720727	0.913716								398	0.003	-0.229
				692	0.950478	0.332204	0.958463	0.716763	0.917603								399	0.1	0.065
				691	0.952515	0.324656	0.96047	0.712778	0.921427								400	0.052	-0.338
				690	0.954551	0.317895	0.96217	0.708742	0.925172								401	0.163	-0.219
				689	0.956587	0.311847	0.963942	0.70467	0.92887								402	-0.108	-0.273
				688	0.958643	0.304953	0.965859	0.700561	0.932489								403	0.024	-0.229
				687	0.96062	0.298088	0.968011	0.6964	0.936061								404	0.068	0.228
				686	0.962577	0.291267	0.97047	0.692203	0.939586								405	0.176	0.413
				685	0.964455	0.285205	0.972134	0.687954	0.943064								406	-0.027	0.141
				684	0.966314	0.279113	0.975823	0.683667	0.946495								407	0.014	-0.131
				683	0.968172	0.272263	0.977794	0.679328	0.949878								408	0.027	0.119
				682	0.97003	0.265635	0.978192	0.674953	0.953198								409	0.141	0.108
				681	0.971809	0.259766	0.980976	0.670526	0.95644								410	0.249	0.282
				680	0.973569	0.254239	0.982061	0.666044	0.959587								411	0.027	0.446
				679	0.975328	0.248131	0.983725	0.661527	0.962655								412	0.225	0.467
				678	0.977048	0.242158	0.987106	0.656974	0.965598								413	0.111	0.598
				677	0.978788	0.238057	0.98877	0.652368	0.968462								414	0.26	0.674
				676	0.980448	0.233584	0.98962	0.647727	0.9712								415	0.209	0.859
				675	0.982069	0.227819	0.99	0.643033	0.97386								416	0.195	0.75
				674	0.983592	0.221088	0.991736	0.638302	0.976393								417	0.325	0.827
				673	0.985074	0.216393	0.99311	0.633554	0.978816								418	0.03	0.772
				672	0.986518	0.212633	0.993797	0.628752	0.98113								419	0.125	0.598
				671	0.987881	0.207745	0.997034	0.623915	0.983333								420	-0.092	0.609
				670	0.989206	0.203049	0.998499	0.619059	0.985425								421	-0.035	0.783
				669	0.990452	0.198681	0.998227	0.61417	0.987393								422	0.363	0.696
				668	0.991638	0.194609	0.998643	0.609261	0.989234								423	-0.027	0.522
				667	0.992765	0.19134	0.99933	0.604318	0.990949								424	0.119	0.544
				666	0.993792	0.187863	1.00065	0.599339	0.992538								425	-0.122	0.652
				665	0.994741	0.184267	1.00159	0.594341	0.994002								426	-0.043	0.674
				664	0.995651	0.181147	1.00278	0.589326	0.995308								427	-0.073	0.794
				663	0.996501	0.177685	1.00286	0.584294	0.996488								428	-0.155	0.761
				662	0.997311	0.174416	1.00213	0.579225	0.997511								429	0.171	0.805
				661	0.997984	0.171043	1.00215	0.57414	0.998392								430	-0.344	0.74
				660	0.998517	0.167358	1.00347	0.569053	0.999132								431	-0.336	0.5
				659	0.999012	0.164282	1.0043	0.563931	0.999698								432	0.089	0.348
				658	0.999466	0.16128	1.00389	0.55881	1.00011								433	0.073	0.62
				657	0.999783	0.158516	1.00297	0.55367	1.00036								434	-0.095	0.424
				656	1	0.155872	1.00269	0.548513	1.00045								435	-0.258	0.642
				655	1.00014	0.153019	1.00235	0.543355	1.00036								436	-0.247	0.533
				654	1.00016	0.150374	1.00219	0.538181	1.00011								437	-0.214	0.609
				653	1.00006	0.148085	1.0007	0.532987	0.999683								438	-0.271	0.848
				652	0.999921	0.145961	0.999728	0.527796	0.999069								439	-0.431	0.859
				651	0.999684	0.143435	0.999493	0.522585	0.998282								440	-0.344	0.805
				650	0.999328	0.139928	0.998336	0.517374	0.997306								441	-0.488	0.696
				649	0.998873	0.137209	0.9966	0.512146	0.996158								442	-0.317	0.587
				648	0.99826	0.134801	0.99499	0.506918	0.99482								443	-0.331	0.652
				647	0.997549	0.132052	0.992839	0.501671	0.993294								444	-0.201	0.478
				646	0.996699	0.129913	0.991953	0.496426	0.991578								445	-0.168	0.282
				645	0.995769	0.127476	0.989584	0.491162	0.989674								446	0.027	0.25
				644	0.994722	0.124608	0.987269	0.485898	0.987597								447	-0.26	0.348
				643	0.993575	0.122959	0.986166	0.480633	0.985315								448	-0.222	0.511
				642	0.992349	0.120804	0.983472	0.475352	0.982845								449	0.019	0.696
				641	0.990966	0.117713	0.981483	0.47007	0.980185								450	-0.382	0.946
				640	0.989443	0.115529	0.979204	0.464772	0.977353								451	-0.23	0.968
				639	0.987842	0.113523	0.976239	0.459454	0.974316								452	-0.206	0.892
				638	0.986122	0.110774	0.973345	0.454153	0.971106								453	-0.306	1.295
				637	0.984284	0.108516	0.969711	0.448818	0.967723								454	-0.049	1.142
				636	0.982326	0.106391	0.967649	0.443483	0.96415								455	-0.141	0.881
				635	0.98027	0.104296	0.965172	0.438148	0.96039								456	0.081	0.707
				634	0.978096	0.101785	0.961682	0.432796	0.956471								457	0.106	0.642
				633	0.975803	0.099273	0.958517	0.427444	0.95238								458	-0.415	-0.033
				632	0.97343	0.096881	0.955045	0.422072	0.948115								459	-0.125	-0.306
				631	0.970939	0.094206	0.95293	0.416703	0.943678								460	-0.344	-0.317
				630	0.96833	0.091814	0.949711	0.411331	0.939098								461	0.168	-0.545
				629	0.965661	0.089303	0.946601	0.405943	0.934362								462	-0.152	-0.937
				628	0.962854	0.087312	0.943599	0.400554	0.929468								463	-0.146	-0.981
				627	0.959908	0.085469	0.939928	0.395148	0.924432								464	-0.073	-1.22
				626	0.956844	0.083686	0.936836	0.38976	0.919255								465	-0.472	-1.688
				625	0.953701	0.082052	0.934232	0.384354	0.913952								466	-0.046	-1.612
				624	0.950498	0.079555	0.930236	0.378948	0.908508								467	-0.23	-1.623
				623	0.947197	0.076747	0.926185	0.373542	0.902953								468	-0.022	-1.656
				622	0.943816	0.074875	0.922677	0.368154	0.897272								469	-0.301	-1.961
				621	0.940357	0.073315	0.917831	0.362746	0.891481								470	-0.35	-1.971
				620	0.936759	0.071249	0.914341	0.357359	0.885596								471	-0.222	-2.407
				619	0.933121	0.069243	0.910562	0.351971	0.879616								472	-0.165	-2.396
				618	0.929345	0.067534	0.9053	0.3466	0.873542								473	-0.347	-2.69
				617	0.92549	0.066405	0.901629	0.341247	0.867373								474	-0.155	-3.158
				616	0.921536	0.06489	0.898537	0.335912	0.861142								475	-0.388	-3.18
				615	0.917523	0.062735	0.895318	0.330577	0.854847								476	-0.35	-3.659
				614	0.913411	0.060892	0.890888	0.325277	0.848474								477	-0.48	-3.43
				613	0.90926	0.059704	0.886403	0.319995	0.842054								478	-0.306	-3.659
				612	0.905049	0.057742	0.882913	0.314731	0.835587								479	-0.041	-3.822
				611	0.900759	0.056851	0.878248	0.309503	0.829087								480	-0.401	-4.116
				610	0.89639	0.055231	0.873383	0.304311	0.822541								481	-0.098	-3.866
				609	0.891962	0.052913	0.869242	0.299135	0.815964								482	-0.423	-3.713
				608	0.887474	0.051412	0.864649	0.293997	0.80937								483	-0.545	-3.931
				607	0.882908	0.050328	0.860545	0.28891	0.802761								484	-0.691	-3.855
				606	0.878262	0.049124	0.856494	0.283841	0.796136								485	-0.624	-4.04
				605	0.873537	0.047638	0.851431	0.278827	0.789511								486	-0.382	-3.942
				604	0.868773	0.046004	0.846982	0.273865	0.782886								487	-0.244	-3.735
				603	0.863929	0.044874	0.842118	0.268939	0.776261								488	-0.458	-3.909
				602	0.859086	0.04373	0.839098	0.264067	0.769636								489	-0.526	-3.931
				601	0.854183	0.042631	0.834325	0.259247	0.763043								490	-0.537	-3.877
				600	0.849221	0.041769	0.829388	0.254481	0.756465								491	-0.678	-4.105
				599	0.84422	0.04003	0.826241	0.24977	0.749903								492	-0.537	-4.356
				598	0.839159	0.039302	0.82031	0.245127	0.743373								493	-0.358	-4.28
				597	0.834078	0.03847	0.815699	0.240539	0.736874								494	-0.388	-4.323
				596	0.828938	0.037311	0.812191	0.236004	0.730406								495	-0.613	-4.062
				595	0.823758	0.036434	0.807869	0.231541	0.72397								496	-0.39	-4.149
				594	0.8185	0.034934	0.802481	0.227148	0.717581								497	-0.664	-4.149
				593	0.813222	0.034503	0.798484	0.222827	0.711224								498	-0.404	-3.953
				592	0.807904	0.033567	0.793041	0.218576	0.704898								499	-0.512	-3.659
				591	0.802507	0.032883	0.788521	0.21438	0.698635								500	-0.334	-3.496
				590	0.79707	0.031709	0.783656	0.210271	0.692404								501	-0.447	-3.474
				589	0.791654	0.030818	0.778376	0.206217	0.686235								502	-0.559	-3.365
				588	0.786217	0.030179	0.773675	0.202252	0.680098								503	-0.58	-2.799
				587	0.780741	0.029421	0.768376	0.198375	0.674008								504	-0.458	-2.679
				586	0.775206	0.028485	0.763187	0.194551	0.667981								505	-0.537	-2.265
				585	0.76967	0.02743	0.759082	0.190817	0.661986								506	-0.412	-2.091
				584	0.764115	0.026345	0.753928	0.187153	0.656038								507	-0.499	-1.83
				583	0.758501	0.025142	0.748124	0.183561	0.650152								508	-0.708	-1.46
				582	0.752886	0.02425	0.743657	0.180058	0.644299								509	-0.786	-1.405
				581	0.747272	0.024012	0.738901	0.176643	0.638508								510	-0.415	-1.242
				580	0.741638	0.02376	0.734236	0.173301	0.632748								511	-0.217	-1.035
				579	0.735984	0.022437	0.72816	0.170027	0.627036								512	-0.561	-0.948
				578	0.73031	0.02156	0.723531	0.166845	0.621371								513	-0.363	-1.002
				577	0.724616	0.020818	0.717491	0.163732	0.615753								514	-0.382	-0.796
				576	0.718923	0.020401	0.713495	0.160709	0.610183								515	-0.559	-0.621
				575	0.713229	0.019659	0.707256	0.157757	0.604644								516	-0.274	-0.36
				574	0.707556	0.019064	0.702356	0.154894	0.599152								517	-0.071	-0.001
				573	0.701862	0.018277	0.697311	0.152102	0.593691								518	-0.184	0.304
				572	0.696149	0.017578	0.692356	0.149381	0.588278								519	-0.317	0.271
				571	0.690455	0.016627	0.687546	0.14675	0.582896								520	-0.133	0.38
				570	0.684742	0.016033	0.681868	0.144188	0.577562								521	-0.211	0.576
				569	0.679029	0.015439	0.675647	0.141698	0.572259								522	-0.247	0.707
				568	0.673335	0.015171	0.670006	0.139281	0.566987								523	-0.233	1.023
				567	0.667622	0.014547	0.66449	0.136933	0.561747								524	-0.179	0.827
				566	0.661909	0.014072	0.65874	0.134657	0.556538								525	-0.046	1.121
				565	0.656196	0.012927	0.65449	0.132451	0.551377								526	-0.024	1.023
				564	0.650482	0.012199	0.648107	0.130299	0.546247								527	-0.209	0.892
				563	0.644828	0.011664	0.641796	0.128236	0.541133								528	0.296	0.848
				562	0.639155	0.011427	0.636516	0.126226	0.53605								529	-0.249	1.208
				561	0.633521	0.011486	0.631037	0.12427	0.531014								530	-0.076	1.338
				560	0.627906	0.010268	0.62554	0.122386	0.525995								531	-0.304	1.665
				559	0.622311	0.009629	0.618831	0.120572	0.521006								532	-0.103	1.175
				558	0.616737	0.009436	0.612538	0.118793	0.516034								533	-0.236	1.24
				557	0.611181	0.00896	0.606969	0.117086	0.511092								534	-0.323	1.458
				556	0.605666	0.008767	0.601255	0.115415	0.506183								535	-0.043	1.502
				555	0.60015	0.007623	0.595161	0.113814	0.501289								536	-0.214	1.632
				554	0.594674	0.006999	0.588958	0.11225	0.496426								537	-0.201	1.828
				553	0.589238	0.007117	0.582159	0.110737	0.491596								538	-0.575	1.926
				552	0.583821	0.006375	0.576463	0.10928	0.48678								539	-0.347	2.22
				551	0.578464	0.006538	0.571002	0.107857	0.481981								540	-0.214	2.329
				550	0.573146	0.006449	0.56536	0.106487	0.477213								541	-0.268	2.166
				549	0.567887	0.005676	0.559827	0.105154	0.472461								542	-0.293	2.242
				548	0.562708	0.005453	0.554131	0.103855	0.46774								543	-0.092	2.296
				547	0.557548	0.005112	0.548561	0.102611	0.463035								544	-0.239	2.471
				546	0.552408	0.005097	0.542739	0.101402	0.458361								545	-0.043	2.645
				545	0.547386	0.005008	0.536645	0.100211	0.453703								546	-0.163	2.765
				544	0.542385	0.004354	0.531003	0.0990712	0.449061								547	0.309	2.961
				543	0.537423	0.003834	0.525903	0.0979696	0.44445								548	-0.35	3.2
				542	0.53254	0.003373	0.520352	0.0968836	0.439855								549	0.388	3.363
				541	0.527716	0.002749	0.514855	0.0958529	0.435292								550	-0.705	3.276
				540	0.522932	0.002422	0.508616	0.0948567	0.430744								551	0.667	3.342
				539	0.518247	0.002734	0.502359	0.0938793	0.426228								552	-1.426	3.527
				538	0.513641	0.002496	0.497314	0.0929366	0.421743								553	0.729	3.32
				537	0.509094	0.001783	0.491654	0.0920302	0.417274								554	-0.689	3.396
				536	0.504606	0.002036	0.486501	0.091141	0.412821								555	0.333	3.461
				535	0.500178	0.001545	0.481528	0.0903037	0.408399								556	-0.935	3.255
				534	0.495849	0.001229	0.47717	0.089487	0.404008								557	-0.93	3.265
				533	0.491578	0.001141	0.471022	0.088686	0.39965								558	-0.119	3.363
				532	0.487407	0.000565	0.46482	0.08794	0.395306								559	-0.521	3.124
				531	0.483315	0.000533	0.459774	0.0872098	0.390995								560	0.732	3.037
				530	0.479282	-5.5e-05	0.454549	0.0865173	0.386715								561	-0.903	2.895
				529	0.475328	1.49e-06	0.449323	0.0858406	0.38245								562	0.472	2.634
				528	0.471434	-0.00022	0.444386	0.0852001	0.378233								563	-0.572	2.405
				527	0.467658	0.000143	0.439847	0.0845957	0.374031								564	0.014	2.177
				526	0.463941	-0.0004	0.435146	0.0840087	0.369861								565	-0.521	1.97
				525	0.460284	-0.00024	0.429305	0.0834579	0.365723								566	0.233	1.959
				524	0.456725	-0.00028	0.424115	0.0829244	0.361615								567	-0.043	1.621
				523	0.453246	-0.00079	0.419829	0.0824272	0.35754								568	-0.51	1.741
				522	0.449846	-0.00085	0.415363	0.0819644	0.353496								569	-0.301	1.621
				521	0.446525	-0.00045	0.410191	0.0815191	0.349467								570	-0.399	1.164
				520	0.443302	-0.00108	0.404658	0.0810926	0.345486								571	0.225	1.001
				519	0.440159	-0.00181	0.400354	0.0807007	0.34152								572	0.136	1.023
				518	0.437115	-0.00192	0.396051	0.0803277	0.337586								573	0.127	0.652
				517	0.434129	-0.00163	0.391458	0.0799893	0.333684								574	0.358	0.783
				516	0.431204	-0.00162	0.386684	0.0796699	0.329797								575	0.304	0.565
				515	0.428377	-0.00166	0.382995	0.0793677	0.325957								576	0.306	0.25
				514	0.425629	-0.00163	0.378185	0.0791002	0.322149								577	-0.122	0.054
				513	0.422999	-0.00217	0.373356	0.0788516	0.318357								578	0.005	0.315
				512	0.420449	-0.00223	0.368637	0.0786202	0.314612								579	-0.214	-0.186
				511	0.417958	-0.00218	0.364514	0.078425	0.310882								580	0.146	-0.142
				510	0.415546	-0.00184	0.360102	0.0782472	0.3072								581	-0.011	-0.556
				509	0.413194	-0.00217	0.35578	0.0780866	0.303549								582	0.369	-0.719
				508	0.41094	-0.00221	0.351874	0.077945	0.29993								583	0.578	-0.643
				507	0.408785	-0.00143	0.347462	0.077838	0.296358								584	0.374	-0.97
				506	0.40671	-0.00131	0.343502	0.07775	0.292801								585	0.371	-0.817
				505	0.404693	-0.00172	0.339144	0.0776964	0.289308								586	0.453	-1.09
				504	0.402776	-0.00156	0.335021	0.0776428	0.285846								587	0.686	-1.166
				503	0.400917	-0.00132	0.332037	0.0776256	0.282416								588	0.35	-0.883
				502	0.399158	-0.00092	0.32663	0.0776428	0.279032								589	0.586	-1.122
				501	0.397477	-0.00146	0.322508	0.0776602	0.275712								590	0.651	-1.035
				500	0.395876	-0.00138	0.318981	0.077731	0.272423								591	0.258	-1.002
				499	0.394334	-0.00163	0.315528	0.0778034	0.269182								592	0.266	-0.904
				498	0.392891	-0.00074	0.312381	0.0779088	0.265987								593	0.274	-0.926
				497	0.391547	-0.00064	0.308276	0.078052	0.262856								594	0.336	-1.09
				496	0.390262	-0.00117	0.304696	0.078211	0.259771								595	0.171	-0.915
				495	0.389056	-0.00103	0.301477	0.0784078	0.25675								596	0.409	-0.959
				494	0.387949	-0.00079	0.297969	0.0786202	0.253776								597	0.621	-1.133
				493	0.386921	-0.00097	0.29457	0.0788704	0.250849								598	0.287	-1.383
				492	0.385952	-0.00076	0.291369	0.0791537	0.248001								599	0.087	-1.34
				491	0.385062	-0.00016	0.287644	0.0794559	0.2452								600	-0.306	-1.449
				490	0.384252	0.000434	0.284154	0.0797942	0.242477								601	-0.22	-1.677
				489	0.38352	-5.8e-05	0.281514	0.0801499	0.239802								602	-0.076	-1.786
				488	0.382868	-8.9e-06	0.27806	0.0805417	0.237206								603	-0.442	-1.928
				487	0.382295	0.000223	0.275221	0.0809509	0.234672								604	-0.404	-1.906
				486	0.381781	0.000284	0.27296	0.0813947	0.232202								605	-0.16	-2.037
				485	0.381306	0.000722	0.269977	0.0818747	0.22981								606	-0.371	-2.146
				484	0.380931	0.000296	0.266686	0.0823736	0.227481								607	-0.339	-2.167
				483	0.380634	0.001122	0.2641	0.0828882	0.225231								608	-0.344	-1.863
				482	0.380397	0.000406	0.261369	0.0834406	0.223059								609	-0.437	-1.971
				481	0.380259	0.001278	0.259163	0.0840087	0.22095								610	-0.361	-2.189
				480	0.380199	0.001575	0.255746	0.0845957	0.21892								611	-0.388	-1.884
				479	0.38018	0.002036	0.253702	0.0852189	0.216969								612	-0.277	-2.102
				478	0.380239	0.001902	0.251569	0.0858579	0.215097								613	-0.683	-2.276
				477	0.380357	0.001813	0.249435	0.0865173	0.213287								614	-0.708	-2.167
				476	0.380535	0.003165	0.24712	0.0871924	0.211572								615	-0.493	-2.32
				475	0.380773	0.003611	0.244281	0.0878865	0.209935								616	-0.583	-1.971
				474	0.381089	0.003254	0.24184	0.0886151	0.208377								617	-0.569	-1.536
				473	0.381484	0.004294	0.239164	0.0893438	0.206882								618	-0.523	-1.514
				472	0.381919	0.004963	0.23712	0.0900913	0.205482								619	-0.233	-0.894
				471	0.382394	0.005201	0.236289	0.0908735	0.20416								620	-0.23	-0.981
				470	0.383007	0.006196	0.234408	0.0916556	0.202917								621	-0.098	-0.676
				469	0.383679	0.006701	0.232762	0.0924566	0.201768								622	-0.325	-0.36
				468	0.38439	0.007786	0.230629	0.093275	0.200682								623	-0.22	-0.262
				467	0.385181	0.008336	0.229544	0.0941107	0.199675								624	-0.301	-0.436
				466	0.386011	0.008395	0.229309	0.0949637	0.198763								625	-0.217	-0.273
				465	0.386921	0.009153	0.227392	0.0958167	0.197913								626	-0.474	-0.175
				464	0.38787	0.010089	0.225837	0.0966885	0.197158								627	-0.545	-0.197
				463	0.388858	0.011456	0.22486	0.097595	0.196465								628	-0.182	0.13
				462	0.389926	0.011813	0.223486	0.0985031	0.195867								629	-0.363	0.282
				461	0.391033	0.012021	0.223215	0.0994269	0.195332								630	-0.241	0.424
				460	0.392179	0.012452	0.221298	0.10037	0.194876								631	-0.559	0.435
				459	0.393365	0.012586	0.220701	0.101348	0.194498								632	-0.361	0.587
				458	0.394611	0.013254	0.219273	0.102326	0.194199								633	-0.404	0.544
				457	0.395876	0.013343	0.218079	0.103322	0.193963								634	-0.138	0.674
				456	0.397201	0.014042	0.217916	0.104335	0.193806								635	-0.287	0.936
				455	0.398604	0.014963	0.217193	0.105385	0.193727								636	-0.464	0.696
				454	0.400047	0.015186	0.216397	0.106435	0.193711								637	-0.45	0.816
				453	0.40151	0.01584	0.216108	0.107519	0.193774								638	-0.445	0.489
				452	0.402993	0.016018	0.216705	0.108621	0.1939								639	-0.236	0.631
				451	0.404555	0.01688	0.216072	0.109741	0.194089								640	-0.38	0.729
				450	0.406117	0.015869	0.214155	0.110881	0.194356								641	-0.187	0.663
				449	0.407718	0.017028	0.214264	0.112036	0.194671								642	-0.133	0.946
				448	0.409359	0.016806	0.214734	0.11321	0.195065								643	-0.152	0.848
				447	0.411059	0.015869	0.215656	0.114419	0.195521								644	-0.29	1.142
				446	0.412779	0.016791	0.215855	0.115629	0.19604								645	-0.19	1.001
				445	0.414538	0.016716	0.216217	0.116855	0.196607								646	-0.426	1.034
				444	0.416298	0.015899	0.216343	0.118118	0.197252								647	-0.268	0.968
				443	0.418097	0.016464	0.216235	0.119381	0.197944								648	-0.23	0.903
				442	0.419935	0.016523	0.215566	0.120662	0.198684								649	-0.393	0.794
				441	0.421734	0.017994	0.216759	0.121958	0.199486								650	-0.523	0.533
				440	0.423592	0.017237	0.218097	0.123275	0.200352								651	-0.45	0.576
				439	0.425451	0.017474	0.217898	0.124608	0.201265								652	-0.296	0.62
				438	0.427329	0.018871	0.218585	0.125943	0.202225								653	-0.534	0.522
				437	0.429227	0.018618	0.21967	0.127312	0.203247								654	-0.366	0.554
				436	0.431105	0.018544	0.220358	0.128682	0.204302								655	-0.076	0.304
				435	0.432983	0.018381	0.220556	0.130051	0.205419								656	-0.26	0.544
				434	0.4349	0.019183	0.220177	0.131437	0.206568								657	-0.293	0.173
				433	0.436798	0.01899	0.221786	0.132842	0.207764								658	-0.13	0.271
				432	0.438696	0.020357	0.223305	0.134265	0.209007								659	-0.296	0.544
				431	0.440633	0.020401	0.223739	0.135688	0.210297								660	-0.361	0.369
				430	0.442531	0.020743	0.224716	0.13711	0.211619								661	-0.542	0.261
				429	0.444429	0.020832	0.226162	0.13855	0.212988								662	-0.271	-0.044
				428	0.446327	0.022051	0.227356	0.139992	0.214389								663	-0.214	0.021
				427	0.448244	0.022615	0.22797	0.141432	0.21582								664	-0.22	0.065
				426	0.450123	0.02269	0.230122	0.142891	0.217284								665	-0.26	0.195
				425	0.45202	0.022422	0.230846	0.144331	0.218795								666	0.003	-0.033
				424	0.453918	0.022824	0.231424	0.145788	0.220321								667	-0.222	-0.023
				423	0.455796	0.023433	0.232925	0.147247	0.221879								668	-0.323	-0.012
				422	0.457674	0.024443	0.234516	0.148706	0.223468								669	-0.274	-0.044
				421	0.459513	0.024517	0.235421	0.150182	0.225089								670	-0.409	-0.338
				420	0.461292	0.024176	0.236144	0.151639	0.226726								671	-0.209	-0.545
				419	0.463091	0.025335	0.23835	0.153115	0.228394								672	-0.334	-0.295
				418	0.46485	0.026286	0.239055	0.154574	0.230077								673	-0.241	-0.545
				417	0.46659	0.027474	0.240881	0.156051	0.231777								674	-0.016	-0.763
				416	0.46829	0.026137	0.240773	0.157525	0.233508								675	-0.005	-0.404
				415	0.47003	0.026776	0.243088	0.159001	0.235239								676	0.03	-0.317
				414	0.471789	0.027237	0.244914	0.16046	0.237001								677	-0.174	-0.502
				413	0.473529	0.028663	0.245836	0.161937	0.238764								678	-0.046	-0.556
				412	0.475289	0.030862	0.246361	0.163394	0.240542								679	-0.117	-0.534
				411	0.47693	0.031234	0.248856	0.16487	0.24232								680	-0.014	-0.654
				410	0.47859	0.031249	0.249742	0.166329	0.244114								681	-0.217	-0.796
				409	0.480191	0.033329	0.249941	0.167788	0.245924								682	-0.149	-0.828
				408	0.481733	0.033492	0.250899	0.169228	0.247718								683	-0.23	-0.719
				407	0.483256	0.034324	0.253992	0.170668	0.249527								684	-0.054	-0.817
				406	0.484778	0.03587	0.254444	0.17209	0.251337								685	0.043	-0.632
				405	0.48628	0.038232	0.255691	0.173496	0.253147								686	-0.217	-0.6
				404	0.487783	0.039421	0.257265	0.174901	0.254956								687	-0.222	-0.97
				403	0.489206	0.040862	0.257934	0.17627	0.25675								688	-0.312	-0.796
				402	0.49057	0.042898	0.258476	0.17764	0.258544								689	-0.263	-0.883
				401	0.491934	0.044473	0.26099	0.178972	0.260338								690	-0.567	-0.981
				400	0.493259	0.045766	0.260501	0.180307	0.262116								691	-0.569	-0.883
																	692	-0.754	-0.654
																	693	-0.523	-0.817
																	694	-0.7	-1.024
																	695	-1.066	-0.828
																	696	-1.231	-0.621
																	697	-1.057	-0.741
																	698	-0.957	-0.719
																	699	-0.67	-0.85
																	700	-0.502	-0.992
																	701	-0.453	-0.915
																	702	-0.572	-0.981
																	703	-0.849	-0.861
																	704	-0.545	-0.687
																	705	-0.504	-0.828
																	706	-0.407	-0.6
																	707	-0.277	-0.6
																	708	-0.152	-0.447
																	709	-0.437	-0.534
																	710	-0.648	-0.229
																	711	-0.439	-0.469
																	712	-0.474	-0.131
																	713	-0.38	-0.164
																	714	-0.361	0.163
																	715	-0.521	-0.077
																	716	-0.483	-0.306
																	717	-0.426	-0.36
																	718	-0.461	-0.001
																	719	-0.605	-0.11
																	720	-0.502	-0.24
																	721	-0.597	-0.142
																	722	-0.64	-0.338
																	723	-0.702	-0.251
																	724	-0.681	-0.393
																	725	-0.287	-0.36
																	726	-0.347	-0.24
																	727	-0.597	-0.197
																	728	-0.827	-0.066
																	729	-0.759	0.021
																	730	-0.843	-0.175
																	731	-0.727	-0.273
																	732	-0.523	-0.131
																	733	-0.743	-0.186
																	734	-0.542	-0.24
																	735	-0.553	0.01
																	736	-0.813	0.032
																	737	-0.439	-0.131
																	738	-0.157	-0.382
																	739	-0.203	-0.317
																	740	-0.19	-0.371
																	741	-0.298	-0.186
																	742	-0.301	-0.556
																	743	-0.136	-0.131
																	744	-0.236	-0.012
																	745	-0.263	-0.197
																	746	-0.315	-0.262
																	747	-0.117	0.032
																	748	-0.206	-0.001
																	749	-0.138	-0.164
																	750	0.138	-0.001
																	751	-0.155	-0.327
																	752	-0.328	-0.425
																	753	-0.217	-0.578
																	754	-0.247	-0.273
																	755	-0.277	-0.545
																	756	-0.325	-0.099
																	757	-0.483	-0.088
																	758	-0.445	-0.012
																	759	-0.439	0.021
																	760	-0.756	0.195
																	761	-0.586	0.065
																	762	-0.572	0.13
																	763	-0.724	0.152
																	764	-0.325	0.163
																	765	-0.491	0.25
																	766	-0.407	-0.229
																	767	-0.561	-0.11
																	768	-0.306	-0.164
																	769	-0.439	-0.11
																	770	-0.266	0.032
																	771	-0.35	0.173
																	772	-0.29	0.054
																	773	-0.404	0.304
																	774	-0.412	0.184
																	775	-0.334	-0.012
																	776	-0.304	-0.164
																	777	-0.469	-0.327
																	778	-0.426	-0.186
																	779	-0.241	-0.153
																	780	-0.323	-0.306
																	781	-0.016	-0.415
																	782	-0.274	-0.534
																	783	-0.415	-0.044
																	784	-0.759	-0.24
																	785	-0.8	-0.023
																	786	-0.464	-0.186
																	787	-0.515	-0.142
																	788	-0.317	-0.349
																	789	-0.485	-0.447
																	790	-0.493	-0.512
																	791	-0.653	-0.099
																	792	-0.521	-0.317
																	793	-0.521	-0.273
																	794	-0.778	-0.175
																	795	-0.618	-0.219
																	796	-0.569	-0.317
																	797	-0.626	-0.415
																	798	-0.857	-0.654
																	799	-0.564	-0.61
																	800	-0.835	-0.458
																	801	-0.729	-0.654
																	802	-0.756	-0.545
																	803	-0.746	-0.556
																	804	-0.819	-0.796
																	805	-0.453	-0.785
																	806	-0.599	-0.632
																	807	-0.615	-0.839
																	808	-0.675	-0.894
																	809	-0.662	-0.872
																	810	-0.496	-0.719
																	811	-0.371	-0.556
																	812	-0.602	-0.752
																	813	-0.51	-0.698
																	814	-0.491	-0.741
																	815	-0.461	-1.079
																	816	-0.491	-0.981
																	817	-0.445	-0.839
																	818	-0.518	-0.774
																	819	-0.469	-0.752
																	820	-0.637	-1.046
																	821	-0.694	-0.687
																	822	-0.561	-0.567
																	823	-0.599	-0.393
																	824	-0.515	-0.567
																	825	-0.458	-0.502
																	826	-0.767	-0.61
																	827	-0.401	-0.643
																	828	-0.724	-0.904
																	829	-0.672	-0.676
																	830	-0.474	-0.708
																	831	-0.632	-0.534
																	832	-0.656	-0.6
																	833	-0.615	-0.469
																	834	-0.521	-0.665
																	835	-0.355	-0.785
																	836	-0.385	-0.806
																	837	-0.597	-0.708
																	838	-0.526	-0.404
																	839	-0.274	-0.131
																	840	-0.775	-0.11
																	841	-0.618	-0.131
																	842	-0.572	-0.11
																	843	-0.559	-0.6
																	844	-0.477	-0.534
																	845	-0.629	-0.088
																	846	-0.778	-0.425
																	847	-0.792	-0.338
																	848	-0.876	-0.044
																	849	-0.252	-0.001
																	850	-0.634	-0.077
																	851	-0.618	-0.088
																	852	-0.415	-0.153
																	853	-0.342	0.032
																	854	-0.298	0.152
																	855	-0.485	0.533
																	856	-0.106	0.282
																	857	-0.141	0.38
																	858	-0.157	0.152
																	859	-0.431	0.217
																	860	-0.493	0.228
																	861	-0.442	0.282
																	862	-0.222	0.304
																	863	-0.149	0.62
																	864	-0.239	0.74
																	865	-0.149	0.533
																	866	0.089	0.729
																	867	-0.095	0.435
																	868	-0.228	0.489
																	869	-0.263	0.729
																	870	-0.127	0.544
																	871	-0.003	0.554
																	872	-0.095	0.533
																	873	-0.038	0.631
																	874	-0.32	0.696
																	875	-0.252	0.5
																	876	-0.043	0.478
																	877	-0.23	0.456
																	878	-0.043	0.598
																	879	-0.163	0.663
																	880	0.057	0.522
																	881	0.008	0.554
																	882	0.106	0.337
																	883	-0.071	0.315
																	884	0	0.315
																	885	-0.209	0.446
																	886	-0.076	0.13
																	887	0.163	0.358
																	888	0.005	0.5
																	889	-0.125	0.337
																	890	0.122	0.152
																	891	-0.228	0.293
																	892	-0.263	0.184
																	893	0.198	0.13
																	894	-0.146	-0.012
																	895	-0.127	0.13
																	896	-0.198	-0.066
																	897	-0.236	-0.186
																	898	-0.222	-0.099
																	899	-0.084	-0.012
																	900	-0.138	0.054
																	901	-0.214	0.271
																	902	-0.149	0.01
																	903	-0.165	0.13
																	904	-0.03	-0.175
																	905	-0.174	-0.033
																	906	-0.138	-0.131
																	907	-0.122	-0.284
																	908	-0.098	-0.306
																	909	-0.315	-0.262
																	910	-0.325	-0.012
																	911	-0.317	-0.088
																	912	-0.209	-0.262
																	913	-0.209	0.01
																	914	-0.377	0.01
																	915	-0.461	-0.055
																	916	-0.325	-0.001
																	917	-0.239	-0.055
																	918	-0.464	-0.066
																	919	-0.393	-0.077
																	920	-0.531	-0.24
																	921	-0.32	-0.142
																	922	-0.258	0.01
																	923	-0.385	-0.121
																	924	-0.491	-0.251
																	925	-0.285	-0.371
																	926	-0.193	-0.219
																	927	-0.171	-0.099
																	928	-0.282	-0.044
																	929	-0.445	0.152
																	930	-0.244	0.043
																	931	-0.361	-0.088
																	932	-0.382	-0.36
																	933	-0.512	-0.371
																	934	-0.412	-0.295
																	935	-0.155	-0.273
																	936	-0.382	-0.033
																	937	-0.461	-0.131
																	938	-0.279	-0.24
																	939	-0.309	-0.055
																	940	-0.344	-0.131
																	941	-0.325	-0.284
																	942	-0.382	-0.175
																	943	-0.765	-0.186
																	944	-0.515	-0.425
																	945	-0.193	-0.317
																	946	-0.249	-0.415
																	947	-0.352	-0.469
																	948	-0.285	-0.415
																	949	-0.206	-0.371
																	950	-0.114	-0.469
																	951	-0.352	-0.153
																	952	-0.439	-0.349
																	953	-0.182	-0.436
																	954	-0.304	-0.621
																	955	-0.282	-0.447
																	956	0.011	-0.273
																	957	-0.157	-0.393
																	958	-0.003	-0.295
																	959	0.054	-0.044
																	960	0.217	-0.251
																	961	0	-0.382
																	962	0.027	-0.338
																	963	-0.052	-0.121
																	964	0.079	-0.415
																	965	0.035	-0.229
																	966	-0.358	-0.502
																	967	-0.062	-0.186
																	968	-0.119	-0.066
																	969	-0.271	-0.338
																	970	-0.057	-0.208
																	971	-0.087	-0.415
																	972	-0.182	-0.208
																	973	-0.041	-0.219
																	974	-0.32	-0.436
																	975	-0.355	-0.382
																	976	-0.217	-0.708
																	977	-0.165	-0.556
																	978	-0.258	-0.491
																	979	-0.195	-0.317
																	980	-0.201	-0.447
																	981	-0.049	-0.404
																	982	-0.312	-0.36
																	983	-0.182	-0.001
																	984	-0.263	-0.186
																	985	-0.377	-0.338
																	986	-0.274	-0.099
																	987	-0.127	-0.251
																	988	-0.339	-0.175
																	989	-0.084	-0.175
																	990	-0.304	-0.24
																	991	-0.23	-0.186
																	992	-0.363	-0.033
																	993	-0.274	0.065
																	994	-0.328	0.304
																	995	-0.114	0.195
																	996	-0.187	-0.044
																	997	-0.252	-0.012
																	998	-0.374	-0.023
																	999	-0.366	0.282
																	1000	-0.144	0.217
																	1001	-0.125	0.315
																	1002	-0.298	0.424
																	1003	0.03	0.565
																	1004	0.057	0.816
																	1005	0.003	0.87
																	1006	-0.06	0.881
																	1007	-0.217	1.001
																	1008	0.057	0.827
																	1009	-0.228	0.903
																	1010	-0.16	0.892
																	1011	-0.098	1.11
																	1012	-0.068	1.175
																	1013	-0.016	1.262
																	1014	-0.195	1.534
																	1015	0.1	1.197
																	1016	-0.076	1.306
																	1017	-0.361	1.469
																	1018	-0.334	1.621
																	1019	-0.342	1.676
																	1020	-0.453	1.774
																	1021	-0.165	1.883
																	1022	-0.03	1.741
																	1023	-0.008	1.665
																	1024	-0.266	1.763
																	1025	0.003	1.817
																	1026	-0.155	1.763
																	1027	-0.071	1.894
																	1028	-0.138	1.883
																	1029	-0.458	1.48
																	1030	-0.157	1.763
																	1031	-0.228	1.589
																	1032	-0.32	1.719
																	1033	-0.152	1.523
																	1034	-0.065	1.425
																	1035	-0.431	1.219
																	1036	-0.374	1.164
																	1037	-0.61	1.121
																	1038	-0.233	1.077
																	1039	-0.179	0.914
																	1040	-0.328	0.892
																	1041	-0.174	1.088
																	1042	-0.29	1.055
																	1043	-0.209	1.251
																	1044	-0.133	1.393
																	1045	0.041	1.513
																	1046	-0.179	1.567
																	1047	-0.16	1.73
																	1048	-0.138	1.643
																	1049	-0.266	1.741
																	1050	-0.301	1.589
																	1051	-0.274	1.534
																	1052	-0.163	1.229
																	1053	-0.198	0.729
																	1054	-0.355	0.5
																	1055	-0.374	0.25
																	1056	-0.168	0.13
																	1057	-0.309	-0.066
																	1058	-0.309	-0.349
																	1059	-0.366	-0.589
																	1060	-0.334	-0.817
																	1061	-0.342	-1.296
																	1062	-0.29	-1.688
																	1063	-0.195	-1.765
																	1064	-0.542	-2.559
																	1065	-0.26	-3.071
																	1066	-0.35	-3.594
																	1067	-0.458	-3.757
																	1068	-0.26	-3.703
																	1069	-0.412	-3.888
																	1070	-0.518	-3.866
																	1071	-0.136	-4.062
																	1072	-0.249	-3.942
																	1073	-0.268	-3.953
																	1074	-0.437	-3.931
																	1075	-0.263	-3.735
																	1076	-0.149	-3.811
																	1077	-0.16	-3.539
																	1078	-0.014	-3.539
																	1079	-0.138	-3.55
																	1080	-0.071	-3.463
																	1081	-0.198	-3.213
																	1082	0.027	-3.311
																	1083	-0.279	-2.962
																	1084	-0.176	-3.202
																	1085	-0.491	-3.158
																	1086	-0.258	-3.038
																	1087	-0.502	-2.951
																	1088	-0.548	-3.158
																	1089	-0.507	-3.191
																	1090	-0.569	-3.06
																	1091	-0.564	-3.289
																	1092	-0.537	-3.583
																	1093	-0.255	-3.245
																	1094	-0.597	-3.321
																	1095	-0.203	-3.245
																	1096	-0.247	-3.125
																	1097	-0.203	-2.679
																	1098	-0.089	-2.494
																	1099	-0.328	-2.385
																	1100	-0.347	-2.298
																	1101	-0.306	-1.699
																	1102	-0.195	-1.34
																	1103	-0.399	-0.796
																	1104	-0.22	-0.6
																	1105	-0.464	-0.142
																	1106	-0.266	-0.077
																	1107	-0.331	0.141
																	1108	-0.434	0.326
																	1109	-0.472	0.609
																	1110	-0.499	0.794
																	1111	-0.255	0.783
																	1112	-0.426	1.001
																	1113	-0.38	0.979
																	1114	-0.458	0.914
																	1115	-0.404	0.674
																	1116	-0.366	0.261
																	1117	-0.011	0.163
																	1118	-0.325	0.163
																	1119	-0.149	-0.023
																	1120	-0.133	0.293
																	1121	-0.079	1.382
																	1122	-0.149	3.037
																	1123	-0.052	5.073
																	1124	-0.152	7.62
																	1125	-0.146	10.168
																	1126	0.019	12.182
																	1127	-0.206	13.815
																	1128	-0.477	14.414
																	1129	-0.277	14.251
																	1130	-0.328	12.803
																	1131	-0.279	10.68
																	1132	-0.347	8.285
																	1133	-0.306	5.378
																	1134	-0.401	2.993
																	1135	-0.119	0.925
																	1136	-0.434	-0.523
																	1137	-0.236	-1.558
																	1138	-0.312	-2.69
																	1139	-0.241	-3.169
																	1140	-0.095	-4.138
																	1141	-0.336	-4.9
																	1142	-0.358	-6.011
																	1143	-0.317	-7.622
																	1144	-0.193	-9.07
																	1145	-0.152	-10.431
																	1146	-0.233	-11.933
																	1147	-0.352	-12.761
																	1148	-0.268	-13.403
																	1149	-0.187	-13.349
																	1150	-0.252	-12.641
																	1151	-0.442	-11.128
																	1152	-0.358	-9.418
																	1153	-0.268	-7.698
																	1154	-0.247	-5.967
																	1155	-0.526	-4.541
																	1156	-0.304	-2.919
																	1157	0.033	-1.449
																	1158	-0.393	-0.371
																	1159	-0.274	0.587
																	1160	-0.214	1.088
																	1161	-0.108	1.621
																	1162	-0.163	1.926
																	1163	0.005	1.992
																	1164	-0.003	1.785
																	1165	-0.089	1.807
																	1166	-0.106	1.687
																	1167	-0.198	1.534
																	1168	-0.352	0.816
																	1169	-0.249	0.304
																	1170	-0.187	-0.044
																	1171	0.079	-0.556
																	1172	-0.152	-1.253
																	1173	-0.472	-1.416
																	1174	-0.266	-2.135
																	1175	-0.22	-2.472
																	1176	-0.22	-2.592
																	1177	-0.396	-2.516
																	1178	-0.271	-2.516
																	1179	-0.163	-2.625
																	1180	-0.26	-2.276
																	1181	-0.089	-2.048
																	1182	-0.225	-1.786
																	1183	-0.19	-1.449
																	1184	-0.442	-1.024
																	1185	-0.008	-1.013
																	1186	-0.203	-0.186
																	1187	-0.209	-0.142
																	1188	-0.079	0.086
																	1189	0.041	0.239
																	1190	0.149	0.478
																	1191	-0.038	0.805
																	1192	-0.138	0.936
																	1193	-0.019	1.099
																	1194	-0.106	1.306
																	1195	-0.211	1.556
																	1196	-0.035	1.915
																	1197	-0.317	2.34
																	1198	-0.179	2.416
																	1199	-0.19	2.95
																	1200	-0.293	3.059
																	1201	-0.285	3.146
																	1202	-0.466	3.167
																	1203	-0.512	2.993
																	1204	-0.374	2.776
																	1205	-0.206	2.786
																	1206	-0.138	2.786
																	1207	-0.136	2.601
																	1208	0.081	2.732
																	1209	-0.062	2.732
																	1210	-0.157	2.59
																	1211	-0.149	2.275
																	1212	0.046	2.035
																	1213	-0.079	1.415
																	1214	-0.179	1.132
																	1215	-0.347	0.576
																	1216	-0.182	0.021
																	1217	-0.404	-0.545
																	1218	-0.347	-1.024
																	1219	-0.393	-1.623
																	1220	-0.287	-1.71
																	1221	-0.496	-1.982
																	1222	-0.358	-2.004
																	1223	-0.239	-2.037
																	1224	-0.377	-2.08
																	1225	-0.474	-1.906
																	1226	-0.464	-1.765
																	1227	-0.312	-1.667
																	1228	-0.26	-1.122
																	1229	-0.377	-0.687
																	1230	-0.323	-0.306
																	1231	-0.222	0.304
																	1232	-0.022	0.337
																	1233	-0.027	0.772
																	1234	-0.271	1.153
																	1235	-0.171	1.556
																	1236	-0.041	1.687
																	1237	-0.187	1.948
																	1238	-0.336	2.09
																	1239	-0.409	2.1
																	1240	-0.268	2.231
																	1241	-0.55	2.122
																	1242	-0.45	2.264
																	1243	-0.339	2.394
																	1244	-0.363	2.013
																	1245	-0.336	1.926
																	1246	-0.149	1.807
																	1247	-0.26	1.251
																	1248	-0.526	1.219
																	1249	-0.523	0.979
																	1250	-0.258	0.511
																	1251	-0.477	0.239
																	1252	-0.469	-0.251
																	1253	-0.182	-0.708
																	1254	-0.385	-1.188
																	1255	-0.61	-1.743
																	1256	-0.366	-1.895
																	1257	-0.485	-2.037
																	1258	-0.569	-2.44
																	1259	-0.58	-2.494
																	1260	-0.548	-2.548
																	1261	-0.26	-2.864
																	1262	-0.409	-2.505
																	1263	-0.594	-2.799
																	1264	-0.64	-2.832
																	1265	-0.323	-2.603
																	1266	-0.198	-2.592
																	1267	-0.228	-2.45
																	1268	0.011	-2.363
																	1269	-0.488	-2.244
																	1270	-0.607	-2.037
																	1271	-0.48	-2.015
																	1272	-0.141	-1.743
																	1273	-0.206	-1.656
																	1274	-0.279	-1.427
																	1275	-0.019	-0.796
																	1276	-0.249	-0.523
																	1277	-0.526	-0.349
																	1278	-0.171	-0.175
																	1279	-0.474	-0.077
																	1280	0.16	-0.066
																	1281	-0.174	0.228
																	1282	-0.388	0.195
																	1283	-0.456	0.032
																	1284	-0.58	-0.099
																	1285	-0.249	0.108
																	1286	-0.385	0.043
																	1287	-0.396	-0.066
																	1288	-0.29	0.446
																	1289	-0.48	0.554
																	1290	-0.469	0.315
																	1291	-0.439	0.674
																	1292	-0.293	0.783
																	1293	-0.342	0.62
																	1294	-0.052	0.642
																	1295	-0.174	0.642
																	1296	-0.277	0.456
																	1297	-0.344	0.293
																	1298	-0.339	0.413
																	1299	-0.22	0.13
																	1300	-0.014	-0.229
																	1301	-0.211	0.119
																	1302	-0.03	0.065
																	1303	-0.014	0.304
																	1304	-0.06	0.369
																	1305	-0.366	0.01
																	1306	-0.38	0.402
																	1307	-0.211	0.642
																	1308	-0.122	0.533
																	1309	-0.146	0.511
																	1310	-0.361	0.478
																	1311	-0.483	0.772
																	1312	-0.485	0.729
																	1313	-0.328	0.5
																	1314	-0.282	0.62
																	1315	-0.485	0.783
																	1316	-0.437	0.663
																	1317	-0.217	0.729
																	1318	-0.252	1.012
																	1319	-0.352	0.892
																	1320	-0.282	0.957
																	1321	-0.496	1.121
																	1322	-0.271	0.99
																	1323	-0.458	0.914
																	1324	-0.485	0.827
																	1325	-0.496	0.881
																	1326	-0.144	1.153
																	1327	-0.049	1.153
																	1328	-0.176	1.001
																	1329	-0.133	1.099
																	1330	-0.209	1.251
																	1331	-0.209	1.121
																	1332	-0.388	1.088
																	1333	-0.249	0.968
																	1334	-0.258	1.121
																	1335	-0.26	0.892
																	1336	-0.301	0.696
																	1337	-0.361	0.772
																	1338	-0.111	0.565
																	1339	-0.339	0.533
																	1340	-0.296	0.511
																	1341	-0.193	0.587
																	1342	-0.239	0.696
																	1343	-0.553	0.587
																	1344	-0.271	0.718
																	1345	-0.493	0.413
																	1346	-0.268	0.544
																	1347	-0.363	0.326
																	1348	-0.184	0.228
																	1349	-0.155	0.01
																	1350	-0.461	0.021
																	1351	-0.282	-0.066
																	1352	-0.328	-0.523
																	1353	-0.184	-0.654
																	1354	-0.184	-0.687
																	1355	-0.382	-0.6
																	1356	-0.358	-0.85
																	1357	-0.442	-0.926
																	1358	-0.434	-1.046
																	1359	-0.068	-1.122
																	1360	0.049	-1.188
																	1361	-0.022	-1.547
																	1362	-0.401	-1.416
																	1363	-0.374	-1.503
																	1364	-0.754	-1.699
																	1365	-0.583	-1.667
																	1366	-0.545	-1.645
																	1367	0.005	-1.841
																	1368	-0.095	-2.026
																	1369	-0.472	-2.45
																	1370	-0.464	-2.32
																	1371	-0.521	-2.559
																	1372	-0.385	-2.919
																	1373	-0.217	-2.842
																	1374	-0.336	-2.777
																	1375	-0.149	-2.832
																	1376	-0.412	-2.701
																	1377	-0.521	-3.038
																	1378	-0.366	-2.821
																	1379	-0.531	-2.995
																	1380	-0.45	-2.995
																	1381	-0.412	-2.766
																	1382	-0.206	-2.755
																	1383	-0.664	-2.712
																	1384	-0.298	-2.581
																	1385	-0.58	-2.864
																	1386	-0.575	-2.69
																	1387	-0.439	-2.581
																	1388	-0.45	-2.483
																	1389	-0.61	-2.472
																	1390	-0.222	-2.233
																	1391	-0.556	-1.841
																	1392	-0.545	-1.928
																	1393	-0.409	-1.852
																	1394	-0.469	-1.775
																	1395	-0.228	-1.558
																	1396	-0.426	-1.536
																	1397	-0.382	-1.242
																	1398	-0.445	-1.307
																	1399	-0.51	-1.024
																	1400	-0.472	-0.959
																	1401	-0.732	-0.752
																	1402	-0.423	-0.512
																	1403	-0.184	-0.545
																	1404	-0.228	-0.393
																	1405	-0.599	-0.121
																	1406	-0.352	0.021
																	1407	-0.296	0.163
																	1408	-0.035	0.391
																	1409	-0.065	0.326
																	1410	-0.176	0.478
																	1411	-0.328	0.62
																	1412	-0.22	0.957
																	1413	-0.385	1.034
																	1414	-0.588	1.132
																	1415	-0.377	1.523
																	1416	-0.043	1.513
																	1417	-0.26	1.404
																	1418	-0.323	1.513
																	1419	-0.236	1.85
																	1420	-0.103	1.589
																	1421	-0.184	1.643
																	1422	-0.385	2.024
																	1423	-0.171	1.905
																	1424	-0.187	1.85
																	1425	-0.445	1.817
																	1426	-0.217	1.817
																	1427	0.07	1.632
																	1428	-0.062	1.621
																	1429	-0.193	1.578
																	1430	-0.222	1.611
																	1431	0.003	1.371
																	1432	-0.022	1.317
																	1433	-0.038	1.469
																	1434	-0.174	1.327
																	1435	-0.06	1.023
																	1436	0.236	1.034
																	1437	-0.03	1.327
																	1438	-0.149	1.273
																	1439	0.046	1.436
																	1440	-0.13	1.229
																	1441	-0.266	1.208
																	1442	-0.271	0.979
																	1443	-0.108	0.783
																	1444	-0.073	0.554
																	1445	-0.146	0.587
																	1446	-0.271	0.391
																	1447	-0.003	0.587
																	1448	-0.195	0.652
																	1449	-0.008	0.282
																	1450	-0.062	0.206
																	1451	0.054	0.065
																	1452	-0.024	-0.164
																	1453	-0.206	-0.251
																	1454	-0.13	-0.61
																	1455	-0.285	-0.937
																	1456	-0.426	-1.373
																	1457	-0.418	-1.982
																	1458	-0.22	-2.363
																	1459	-0.472	-2.788
																	1460	-0.193	-2.875
																	1461	-0.342	-2.788
																	1462	-0.035	-2.766
																	1463	-0.163	-2.842
																	1464	-0.108	-2.505
																	1465	-0.236	-2.44
																	1466	-0.385	-2.189
																	1467	-0.26	-1.939
																	1468	-0.165	-1.601
																	1469	-0.58	-1.329
																	1470	-0.125	-1.242
																	1471	-0.171	-1.002
																	1472	-0.285	-0.774
																	1473	-0.434	-0.589
																	1474	-0.165	-0.578
																	1475	-0.296	-0.11
																	1476	-0.358	-0.186
																	1477	-0.412	0.293
																	1478	-0.149	0.609
																	1479	-0.174	0.609
																	1480	-0.306	0.838
																	1481	-0.239	1.023
																	1482	0.079	0.718
																	1483	0.024	0.565
																	1484	-0.287	0.38
																	1485	-0.293	0.195
																	1486	-0.491	-0.012
																	1487	-0.317	-0.153
																	1488	-0.298	-0.295
																	1489	-0.374	-0.61
																	1490	-0.306	-0.883
																	1491	-0.336	-0.752
																	1492	-0.176	-0.981
																	1493	-0.065	-0.937
																	1494	0.122	-1.035
																	1495	-0.13	-1.133
																	1496	-0.26	-1.035
																	1497	-0.315	-1.144
																	1498	-0.58	-1.133
																	1499	-0.371	-1.1
																	1500	-0.203	-1.079
																	1501	-0.285	-0.698
																	1502	-0.136	-0.327
																	1503	-0.152	-0.404
																	1504	0.16	-0.099
																	1505	-0.214	-0.131
																	1506	-0.16	0.065
																	1507	-0.393	0.358
																	1508	-0.38	0.413
																	1509	-0.233	0.195
																	1510	-0.225	0.5
																	1511	-0.244	0.271
																	1512	-0.222	0.565
																	1513	-0.081	0.511
																	1514	-0.084	0.631
																	1515	0.084	0.554
																	1516	-0.209	0.848
																	1517	-0.274	0.848
																	1518	-0.361	0.859
																	1519	-0.442	0.838
																	1520	-0.209	0.5
																	1521	-0.287	0.631
																	1522	-0.277	0.685
																	1523	-0.095	0.544
																	1524	-0.133	0.718
																	1525	-0.404	0.478
																	1526	-0.247	0.522
																	1527	-0.125	0.369
																	1528	-0.057	0.402
																	1529	-0.193	0.522
																	1530	-0.236	0.718
																	1531	-0.409	0.631
																	1532	-0.136	0.816
																	1533	-0.201	0.936
																	1534	-0.209	0.674
																	1535	-0.32	0.348
																	1536	-0.29	0.413
																	1537	-0.073	0.337
																	1538	-0.089	0.456
																	1539	-0.29	0.446
																	1540	-0.217	0.424
																	1541	-0.339	0.74
																	1542	-0.174	0.217
																	1543	-0.306	0.435
																	1544	-0.323	0.261
																	1545	-0.198	0.391
																	1546	-0.271	0.326
																	1547	-0.317	0.511
																	1548	-0.369	0.696
																	1549	-0.106	0.456
																	1550	-0.03	0.554
																	1551	-0.184	0.5
																	1552	-0.125	0.772
																	1553	-0.315	0.489
																	1554	-0.512	0.195
																	1555	-0.108	0.217
																	1556	-0.155	-0.099
																	1557	-0.22	-0.273
																	1558	-0.103	-0.447
																	1559	0.043	-0.806
																	1560	-0.317	-1.09
																	1561	-0.423	-1.275
																	1562	-0.247	-1.198
																	1563	-0.271	-1.383
																	1564	-0.428	-1.514
																	1565	-0.366	-1.677
																	1566	-0.168	-1.645
																	1567	-0.342	-1.906
																	1568	-0.458	-1.95
																	1569	-0.268	-1.525
																	1570	-0.388	-1.601
																	1571	-0.296	-1.057
																	1572	-0.407	-1.242
																	1573	-0.241	-0.937
																	1574	-0.315	-0.698
																	1575	-0.599	-0.425
																	1576	-0.626	-0.382
																	1577	-0.404	-0.469
																	1578	-0.559	-0.186
																	1579	-0.374	0.119
																	1580	-0.461	-0.219
																	1581	-0.548	-0.153
																	1582	-0.537	-0.415
																	1583	-0.591	-0.512
																	1584	-0.537	-0.262
																	1585	-0.336	-0.371
																	1586	-0.418	-0.099
																	1587	-0.396	-0.121
																	1588	-0.515	0.119
																	1589	-0.29	-0.055
																	1590	-0.58	0.293
																	1591	-0.38	0.206
																	1592	-0.521	-0.066
																	1593	-0.469	-0.012
																	1594	-0.282	0.065
																	1595	-0.564	0.173
																	1596	-0.48	0.086
																	1597	-0.312	-0.099
																	1598	-0.309	0.478
																	1599	-0.504	0.38
																	1600	-0.721	0.565
																	1601	-0.531	0.816
																	1602	-0.629	0.74
																	1603	-0.48	0.707
																	1604	-0.597	0.609
																	1605	-0.282	0.369
																	1606	-0.431	0.293
																	1607	-0.45	0.315
																	1608	-0.274	0.554
																	1609	-0.418	0.282
																	1610	-0.415	-0.208
																	1611	-0.317	0.261
																	1612	-0.58	0.261
																	1613	-0.304	0.01
																	1614	-0.437	0.293
																	1615	-0.645	0.163
																	1616	-0.371	0.195
																	1617	-0.477	0.108
																	1618	-0.39	0.206
																	1619	-0.45	0.326
																	1620	-0.374	0.065
																	1621	-0.645	-0.251
																	1622	-0.556	-0.415
																	1623	-0.474	-0.295
																	1624	-0.567	-0.469
																	1625	-0.347	-0.578
																	1626	-0.437	-0.687
																	1627	-0.287	-0.61
																	1628	-0.358	-0.578
																	1629	-0.624	-0.73
																	1630	-0.35	-0.61
																	1631	-0.396	-0.719
																	1632	-0.458	-0.796
																	1633	-0.174	-0.719
																	1634	-0.106	-0.621
																	1635	-0.144	-0.502
																	1636	-0.103	-0.578
																	1637	-0.214	-0.632
																	1638	-0.559	-0.687
																	1639	-0.667	-0.73
																	1640	-0.279	-0.872
																	1641	-0.138	-0.883
																	1642	-0.098	-0.959
																	1643	-0.024	-0.774
																	1644	-0.26	-0.643
																	1645	-0.534	-0.687
																	1646	-0.545	-0.6
																	1647	-0.29	-0.208
																	1648	-0.358	-0.262
																	1649	-0.374	-0.371
																	1650	-0.136	0.032
																	1651	-0.404	-0.317
																	1652	-0.474	-0.534
																	1653	-0.412	-0.491
																	1654	-0.252	-0.295
																	1655	0.035	-0.523
																	1656	-0.279	-0.404
																	1657	-0.187	-0.415
																	1658	-0.396	-0.632
																	1659	-0.371	-0.404
																	1660	-0.45	-0.469
																	1661	-0.426	-0.534
																	1662	-0.428	-0.676
																	1663	-0.426	-0.752
																	1664	-0.38	-0.806
																	1665	-0.214	-0.817
																	1666	-0.201	-0.806
																	1667	-0.043	-0.73
																	1668	-0.434	-0.774
																	1669	-0.331	-0.741
																	1670	-0.136	-0.785
																	1671	-0.252	-0.796
																	1672	-0.399	-0.654
																	1673	-0.472	-0.719
																	1674	-0.331	-0.828
																	1675	-0.206	-0.806
																	1676	-0.236	-0.491
																	1677	-0.176	-0.665
																	1678	-0.255	-0.698
																	1679	-0.206	-0.817
																	1680	-0.548	-0.948
																	1681	-0.385	-0.785
																	1682	-0.222	-0.992
																	1683	-0.271	-0.926
																	1684	-0.057	-0.6
																	1685	0.079	-0.73
																	1686	-0.06	-0.752
																	1687	-0.293	-0.687
																	1688	-0.488	-0.6
																	1689	-0.672	-0.632
																	1690	-0.255	-0.556
																	1691	-0.062	-0.436
																	1692	-0.201	-0.273
																	1693	-0.282	-0.262
																	1694	-0.138	-0.142
																	1695	-0.06	-0.24
																	1696	-0.136	-0.24
																	1697	-0.076	-0.327
																	1698	-0.236	-0.033
																	1699	-0.179	-0.327
																	1700	-0.038	-0.077
																	1701	-0.184	-0.382
																	1702	-0.133	-0.164
																	1703	-0.127	-0.186
																	1704	-0.201	-0.131
																	1705	-0.079	0.239
																	1706	0.296	0.163
																	1707	0.052	-0.153
																	1708	0.098	0.141
																	1709	0.434	-0.044
																	1710	0.279	0.293
																	1711	0.016	0.38
																	1712	-0.06	0.282
																	1713	-0.108	0.446
																	1714	-0.068	0.348
																	1715	0.005	0.282
																	1716	-0.081	0.065
																	1717	-0.052	0.456
																	1718	0.165	0.217
																	1719	0.003	0.326
																	1720	0.114	0.402
																	1721	0.119	0.348
																	1722	0.016	0.228
																	1723	-0.068	0.685
																	1724	-0.155	0.663
																	1725	-0.146	0.446
																	1726	-0.374	0.522
																	1727	0.052	0.402
																	1728	0.073	0.369
																	1729	-0.06	0.467
																	1730	-0.111	0.424
																	1731	-0.287	0.435
																	1732	0.022	0.413
																	1733	-0.165	0.522
																	1734	-0.23	0.522
																	1735	-0.141	0.565
																	1736	-0.22	0.489
																	1737	-0.312	0.467
																	1738	-0.328	0.609
																	1739	-0.312	0.522
																	1740	-0.005	0.424
																	1741	0.03	0.337
																	1742	0.138	0.685
																	1743	0.201	0.315
																	1744	0.201	0.228
																	1745	-0.136	0.446
																	1746	-0.233	0.369
																	1747	-0.271	0.239
																	1748	-0.057	0.119
																	1749	-0.005	0.261
																	1750	0.293	0.282
																	1751	-0.06	0.206
																	1752	-0.211	0.054
																	1753	-0.442	0.13
																	1754	0.033	-0.023
																	1755	-0.106	-0.175
																	1756	-0.057	-0.317
																	1757	-0.076	-0.382
																	1758	0.005	-0.415
																	1759	-0.203	-0.088
																	1760	-0.122	-0.012
																	1761	0.057	-0.11
																	1762	-0.138	-0.077
																	1763	-0.095	-0.219
																	1764	0.122	-0.11
																	1765	0.168	-0.033
																	1766	-0.19	-0.197
																	1767	-0.155	-0.164
																	1768	0.117	-0.295
																	1769	-0.106	-0.458
																	1770	0.005	-0.523
																	1771	-0.087	-0.567
																	1772	-0.225	-0.491
																	1773	-0.1	-0.48
																	1774	-0.258	-0.447
																	1775	0.052	-0.262
																	1776	0.076	-0.262
																	1777	-0.201	-0.404
																	1778	0.005	-0.665
																	1779	-0.285	-0.48
																	1780	-0.241	-0.556
																	1781	-0.168	-0.393
																	1782	-0.29	-0.251
																	1783	-0.195	-0.502
																	1784	-0.233	-0.262
																	1785	-0.382	-0.371
																	1786	-0.171	-0.665
																	1787	-0.024	-0.785
																	1788	-0.176	-0.567
																	1789	-0.282	-0.752
																	1790	-0.437	-0.926
																	1791	-0.108	-1.188
																	1792	-0.306	-1.133
																	1793	-0.371	-1.427
																	1794	-0.255	-1.264
																	1795	-0.279	-1.514
																	1796	-0.293	-1.296
																	1797	-0.201	-1.416
																	1798	-0.209	-1.253
																	1799	-0.198	-1.307
																	1800	-0.206	-0.752
																	1801	-0.225	-1.057
																	1802	-0.239	-0.904
																	1803	-0.087	-0.502
																	1804	-0.127	-0.447
																	1805	-0.095	-0.698
																	1806	-0.393	-0.719
																	1807	-0.041	-0.382
																	1808	-0.377	-0.502
																	1809	-0.401	-0.175
																	1810	-0.155	-0.164
																	1811	-0.277	0.108
																	1812	-0.22	0.086
																	1813	-0.447	0.261
																	1814	-0.179	0.358
																	1815	-0.249	0.391
																	1816	-0.26	0.489
																	1817	-0.366	0.391
																	1818	-0.111	0.141
																	1819	-0.203	0.097
																	1820	-0.385	-0.131
																	1821	-0.236	0.184
																	1822	-0.233	0.173
																	1823	-0.401	0.446
																	1824	-0.32	0.261
																	1825	-0.136	0.075
																	1826	-0.111	-0.044
																	1827	-0.296	0.021
																	1828	-0.274	0.043
																	1829	-0.127	-0.023
																	1830	-0.114	0.304
																	1831	-0.328	0.326
																	1832	-0.38	0.446
																	1833	-0.293	0.217
																	1834	-0.301	0.239
																	1835	-0.331	0.163
																	1836	-0.13	-0.208
																	1837	-0.315	0.108
																	1838	-0.1	0.326
																	1839	-0.342	0.01
																	1840	-0.442	-0.219
																	1841	-0.355	-0.208
																	1842	-0.42	-0.371
																	1843	-0.561	-0.534
																	1844	-0.301	-0.349
																	1845	-0.282	-0.273
																	1846	-0.662	-0.491
																	1847	-0.301	-0.48
																	1848	-0.39	-0.349
																	1849	-0.271	-0.197
																	1850	-0.388	-0.317
																	1851	-0.106	-0.371
																	1852	-0.304	-0.512
																	1853	-0.136	-0.578
																	1854	-0.355	-0.654
																	1855	-0.431	-0.817
																	1856	-0.363	-0.85
																	1857	-0.163	-1.122
																	1858	-0.268	-1.351
																	1859	-0.274	-0.763
																	1860	-0.409	-0.959
																	1861	-0.203	-1.002
																	1862	-0.304	-0.632
																	1863	-0.477	-0.698
																	1864	-0.306	-0.621
																	1865	-0.597	-0.512
																	1866	-0.542	-0.545
																	1867	-0.488	-0.458
																	1868	-0.29	-0.425
																	1869	-0.458	-0.589
																	1870	0.016	-0.502
																	1871	-0.241	-0.556
																	1872	-0.344	-0.654
																	1873	-0.61	-0.491
																	1874	-0.472	-0.349
																	1875	-0.342	-0.404
																	1876	-0.453	-0.371
																	1877	-0.485	-0.491
																	1878	-0.144	-0.338
																	1879	-0.409	-0.382
																	1880	-0.171	-0.142
																	1881	-0.363	-0.36
																	1882	-0.255	-0.24
																	1883	0.087	-0.415
																	1884	-0.255	-0.447
																	1885	-0.239	-0.393
																	1886	-0.344	-0.306
																	1887	-0.236	-0.088
																	1888	-0.136	-0.044
																	1889	-0.011	0.01
																	1890	-0.32	0.261
																	1891	-0.287	0.271
																	1892	0.033	0.075
																	1893	-0.152	0.108
																	1894	-0.287	-0.033
																	1895	-0.35	0.315
																	1896	-0.469	0.13
																	1897	-0.45	0.217
																	1898	-0.399	0.206
																	1899	-0.38	0.239
																	1900	-0.304	0.239
																	1901	-0.239	0.054
																	1902	-0.035	0.337
																	1903	-0.122	0.163
																	1904	-0.171	0.13
																	1905	-0.252	0.217
																	1906	-0.331	0.293
																	1907	-0.203	0.391
																	1908	-0.385	0.13
																	1909	-0.277	0.413
																	1910	-0.052	0.544
																	1911	-0.089	0.467
																	1912	-0.233	0.337
																	1913	-0.176	0.239
																	1914	0.065	0.119
																	1915	-0.171	0.054
																	1916	-0.428	0.152
																	1917	-0.209	0.119
																	1918	-0.133	0.326
																	1919	0.003	0.173
																	1920	-0.054	0.38
																	1921	-0.174	0.456
																	1922	-0.054	0.184
																	1923	-0.13	0.119
																	1924	0.068	-0.121
																	1925	-0.217	-0.077
																	1926	0.089	0.021
																	1927	-0.244	-0.229
																	1928	-0.483	-0.251
																	1929	-0.144	-0.088
																	1930	0.014	-0.099
																	1931	-0.165	-0.458
																	1932	-0.098	-0.469
																	1933	-0.046	-0.621
																	1934	-0.174	-0.839
																	1935	-0.258	-0.317
																	1936	-0.512	-0.327
																	1937	-0.409	-0.219
																	1938	-0.274	-0.066
																	1939	-0.447	-0.077
																	1940	-0.241	-0.349
																	1941	-0.16	-0.327
																	1942	-0.187	-0.393
																	1943	-0.298	-0.665
																	1944	0.084	-0.371
																	1945	-0.217	-0.327
																	1946	0.008	-0.512
																	1947	-0.277	-0.621
																	1948	-0.26	-0.556
																	1949	-0.222	-0.578
																	1950	-0.366	-0.491
																	1951	-0.193	-0.534
																	1952	-0.217	-0.447
																	1953	0.079	-0.436
																	1954	-0.163	-0.382
																	1955	-0.252	-0.512
																	1956	-0.203	-0.502
																	1957	-0.225	-0.415
																	1958	-0.16	-0.654
																	1959	-0.342	-0.796
																	1960	-0.249	-0.306
																	1961	-0.293	-0.371
																	1962	-0.136	-0.458
																	1963	0.008	-0.033
																	1964	0.125	-0.077
																	1965	-0.084	-0.175
																	1966	-0.214	-0.458
																	1967	-0.127	-0.404
																	1968	-0.011	-0.088
																	1969	-0.22	0.195
																	1970	-0.23	-0.121
																	1971	-0.363	-0.077
																	1972	-0.263	-0.208
																	1973	-0.396	-0.023
																	1974	-0.13	-0.295
																	1975	0.049	-0.088
																	1976	0.079	-0.023
																	1977	-0.065	-0.001
																	1978	-0.114	-0.001
																	1979	-0.266	-0.099
																	1980	-0.117	0.163
																	1981	-0.38	-0.284
																	1982	0.027	-0.229
																	1983	-0.092	-0.338
																	1984	-0.079	-0.077
																	1985	-0.249	-0.186
																	1986	-0.298	0.021
																	1987	-0.027	-0.012
																	1988	0.095	-0.066
[truncated: 12 more rows]

## Sheet: Fig. 4-6
Fig. 4a																		Fig. 6c
Concentration (μg/ml)	Control			PW+UCNPs-DI			CW+UCNPs-DI					PBS			PW			CW			UCNPs-DI			PW+ICG			CW+ICG			PW+UCNPs-I			CW+UCNPs-I			PW+UCNPs-DI			CW+UCNPs-DI
0	101.89	96.38	99.12	101	100.307	96.7	102.85	98.2	97.08		Time (day)	Mean	SD	N	Mean	SD	N	Mean	SD	N	Mean	SD	N	Mean	SD	N	Mean	SD	N	Mean	SD	N	Mean	SD	N	Mean	SD	N	Mean	SD	N
25	97.53	101.24	100.71	102.66	96.12	97.21	95.7	91.88	97.4		0	1	0.329855	6	1	0.216007	6	1	0.11024	6	1	0.111135	6	1	0.164714	6	1	0.247408	6	1	0.217914	6	1	0.157279	6	1	0.291183	6	1	0.579807	6
50	99.04	101.25	98.13	102.23	96.31	98.6	90.26	84.31	87.54		2	1.03717	0.308244	6	1.07325	0.252927	6	1.57459	0.219513	6	1.27532	0.231225	6	1.39376	0.389034	6	1.40511	0.611917	6	1.72372	1.8806	6	1.22325	0.515214	6	1.66325	0.571478	6	0.977663	0.372393	6
100	98.16	102.23	97.97	101.07	98.54	95.19	78	80.1	74.21		4	1.43805	0.311617	6	1.38649	0.325101	6	2.16765	0.305776	6	1.67089	0.398926	6	1.7037	0.529056	6	2.05447	0.863088	6	1.61336	0.466272	6	1.13227	0.533135	6	2.20592	0.760464	6	0.781787	0.378151	6
150	101	99.04	96.3	91.89	88.62	93.67	67.8	59.58	63.74		6	1.94606	0.52404	6	1.88883	0.599904	6	2.67134	0.503693	6	2.2231	0.6457	6	2.25439	0.439645	6	2.73957	0.942552	6	2.37838	0.587183	6	0.889638	0.327599	6	2.36507	0.47264	6	0.630584	0.252554	6
200	96.45	102	95.72	92.6567	88.62	87.76	25.14	28.38	22.36		8	2.78717	0.434713	6	2.53506	0.600833	6	2.96086	0.155463	6	2.77808	0.455667	6	2.91033	1.09763	6	3.21872	0.92556	6	3.38288	0.418951	6	0.735468	0.253356	6	3.14011	0.401748	6	0.926117	0.656326	6
											10	3.49417	0.628922	6	3.52312	0.579496	6	3.70827	0.184852	6	3.6337	0.656264	6	3.81092	0.851158	6	3.8766	0.760871	6	4.32207	0.974382	6	0.492839	0.201595	6	3.55303	0.931152	6	0.794674	0.508252	6
											12	4.293	0.451255	6	4.18234	0.702598	6	3.44682	0.769461	6	4.57358	0.96114	6	4.81871	0.798162	6	4.63064	0.873328	6	5.15841	1.47219	6	0.56866	0.218756	6	3.90824	0.543101	6	0.553265	0.229689	6
Fig. 4b											14	5.54956	0.50263	6	5.0426	0.688115	6	4.96381	0.591274	6	5.11076	0.661298	6	5.72417	0.613695	6	5.74894	1.02207	6	6.40766	1.0197	6	0.358888	0.19197	6	5.13073	0.579751	6	0.397766	0.28007	6
Laser power density (W/cm2)	Control			PW+UCNPs-DI			CW+UCNPs-DI				16	6.22901	0.535219	6	6.25922	0.830095	6	5.05318	0.678737	6	5.50752	0.55751	6	6.83626	1.3149	6	7.1983	0.781686	6	6.69895	1.0462	6	0.335215	0.150708	6	6.0962	1.11807	6	0.273196	0.07564	6
0	102.54	98.06	97.07	103.02	99.35	94.24	102.23	96.47	98.14		18	7.1	0.552925	6	6.57143	0.682955	6	6.81536	0.270129	6	6.08782	0.727048	6	7.31384	1.01539	6	7.64085	0.900162	6	7.45195	0.871571	6	0.226622	0.082048	6	7.22891	0.774028	6	0.373711	0.387979	6
0.1	100.76	103.07	93.01	102.1	98.7	96.99	101.91	95.17	89.67		20	7.61749	0.702372	6	7.25922	0.869692	6	7.23264	0.592607	6	6.48497	0.977427	6	7.90253	0.942614	6	8.03506	0.864207	6	7.94069	0.783017	6	0.531592	0.581059	6	8.01381	1.51855	6	0.11512	0.051775	6
0.2	102.51	96.26	97.54	98.2	100.9	85.1	93.3	86.25	90.4
0.3	98.3	95.7	94.54	94.24	97.04	91.24	65.2	78.8	70.24
0.4	95.45	92.96	91.3	100.92	94.53	92.78	58.24	51.57	47.56
0.5	86.8	93.5	90.2	92.2	84.56	89.35	31.1	22.6	26.1		Fig. 6d
											Time (day)	PBS						PW/CW						UCNPs-DI						PW/CW+ICG						PW/CW+UCNPs-I						PW/CW+UCNPs-DI
Fig. 5d					Fig. 5e						0	26.8	24.4	22.9	24	24.2	21.5	26.7	19.6	22.7	24.6	25.3	21.5	23.1	23.9	21	24.9	19.9	22.2	24.3	22.4	21.2	24	24.1	22.6	23.35	21.2	21	22.3	18.3	21.5	23.6	24.1	24.7	24.3	23.4	22.3
Time (h)	UCNPs-DI PA Intensity					PA Intensity					2	28.5	24.4	23.2	25	24.5	23.2	23.4	26.6	22.8	22.5	20	21.9	24.5	22.2	24.8	22.6	23	22	25.11	21.9	25	22.4	22.9	23.2	24.4	24.6	19	22.7	23.1	22.7	24.9	22.5	24.3	22.5	22.1	22.8
0	4.05	4	4.23		PBS	4.17	7.13	4.88			4	24.1	25	28.1	24.8	23.6	23.5	24.3	24.9	20.7	23.4	21.8	24	21.2	24	22.7	23.2	23.7	16.5	24.1	24.3	23.5	26.2	26.8	22.9	25.2	24.1	20.3	25.3	23.9	23.5	23	26.8	23.8	25.7	24	22.7
1	12.68	12.54	15.8		DPP	4.54	6.12	5.02			6	24.9	28.3	26.2	27.1	22.8	24.4	25	24.4	24.2	27.7	21.1	22.1	26.4	24.4	23	26.7	24	22.3	22.8	24.1	24.4	22.8	26.1	23.1	23.6	24.7	25.4	23.1	24.1	19.6	22.9	23.1	25.7	26.8	26.2	23.3
4	24.7	32.7	28.81		ICG	4.06	7.89	5.36			8	26.8	24	27.4	26.1	24.3	22.8	25.3	26.1	23.1	25.5	28.4	23	21.5	26.1	24.7	25.3	23.7	26.2	24.4	26.1	22.4	23.4	24.5	24.7	25.2	23.4	19.9	24.2	23	24	23.5	27	27.2	22.8	23.7	26.5
8	42.14	47.78	52.53		UCNPs-I	77.26	65.26	38.85			10	26.9	26.3	22.1	24.8	23.6	23.2	25	25.3	22.8	28	25.2	22.7	26.5	26.5	24.8	22.5	24.3	22.2	23.1	25.4	24.5	26.9	27	24.5	26.1	24	26	24.2	20	23.5	24.5	23.9	24.2	27.3	27.9	23.7
12	54.69	71.48	76.77		UCNPs-D	9.77	11.68	7.43			12	22.6	26.7	23.5	28.2	23.6	24.5	25.1	22.7	25.3	23.2	28.3	25.2	24	25.5	22.2	26.1	26.8	22.7	23.7	24.4	26.9	24.1	24.2	25.2	24.5	25.5	23.2	23.9	24	25.5	23.2	22.8	28.6	27.4	23.3	26.1
24	43.58	36.76	40.98		UCNPs-DI	89.67	47.62	73.33			14	29.8	22.4	25	26.9	24.3	23.4	25.3	25.2	25.8	25.1	22.6	28.3	26.7	26.5	26.1	24.7	24.4	24.8	24.2	25.3	24	24.8	26.6	25.1	25.8	25.2	23.4	26	24.7	20	28.9	23.2	24.6	24.5	27.4	26.1
											16	24.9	26.9	22.1	24.2	31	23	24.6	26	25.6	25.6	22	23.5	26.5	26.2	23.9	22.6	22.4	25.9	23.7	24.1	26.8	26.2	25.5	24.9	26.6	24.1	25.2	20.3	25.2	25.2	27.2	26.8	28.5	25.6	25.8	25.2
											18	22.3	32.2	24.4	23.2	26.7	24.2	24.9	26.5	26	29	22.5	22.1	26.6	24.7	23	23.1	24.2	24.1	24.6	24.3	25.4	24.4	27.3	25.9	25.5	26.9	27	20.1	24.8	24.7	29	26.7	25.4	25.7	24.7	24.8
											20	26.6	22.9	25	34.3	23.8	24.8	25.3	24.6	30	28.1	26.8	22.7	26.1	24	24.2	28.7	27.1	24.5	26.4	24.3	25.1	26.2	26.3	24	28.2	20.4	26.5	26.3	27.9	27.1	27	30.5	27.8	24.8	25.8	27.1
											Fig. 6e
												PBS	PW	CW	UCNPs-DI	PW+ICG	CW+ICG	PW+UCNPs-I	CW+UCNPs-I	PW+UCNPs-DI	CW+UCNPs-DI
											M1	1.5	1.24	1.27	1.64	1.61	1.38	1.2	0.12	1.54	0.09
											M2	1.34	1.24	1.06	1.33	1.65	1.56	1.51	0.2	1.06	0.15
											M3	0.92	1.1	1.31	1.3	1.16	1.23	1.58	0.16	1.11	0.25
											M4	1.51	1.325	1.53	1.43	1.21	1.037	1.25	0.24	1.4	0.16
											M5	1.42	1.1	1.19	1.05	1.26	1.26	1.145	0.12	1.19	0.09
											M6	1.136	1.59	1.2	1.18	1.62	1.57	1.12	0.12	1.25	0.09

## Sheet: Fig.S1-S9
Fig. S2			Fig. S3a								Fig. S3b								Fig. S5											Fig. S8			Fig. S9
2θ (degree)	UCNPs		Wavelength (nm)	0.2 W/cm2	0.4 W/cm2	0.6 W/cm2	0.8 W/cm2	1.0 W/cm2	1.2 W/cm2		Wavelength (nm)	0.2 W/cm2	0.4 W/cm2	0.6 W/cm2	0.8 W/cm2	1.0 W/cm2	1.2 W/cm2		Time (ms)	Fig5a 800nm	Fig5a 660nm	Fig5b 800nm	Fig5b 660nm	Fig5c 800nm	Fig5c 660nm	Fig5d Tm 0.3%	Fig5d Tm 1%	Fig5d Tm 1.5%		Time (s)	Temperature (℃)		Wavenumber cm-1	UCNPs-DI	ICG	DPP	UCNPs
10	9		600.41	2105	2107	2106	2108	2111	2110		600.41	2100	2212	2180	2400	2700	2711		-5.004	0.00128	0.00134	0.00238	0.00224	0.0011	0.00148	0.00128	0.00238	0.0011		0	22.2		649.893	81.8054	83.3333	79.4856	76.4594
10.0103	9		601.18	2104	2107	2106	2108	2111	2112		601.18	2105	2198	2120	2250	2640	2750		-5	0.00146	0.00132	0.00222	0.00303	0.00148	0.00207	0.00146	0.00222	0.00148		30	30.9		650.375	81.763	82.3519	79.7564	76.5884
10.0206	9		601.96	2104	2108	2108	2110	2112	2110		601.96	2103	2198	2220	2370	2640	2763		-4.996	0.00133	0.00137	0.00259	0.00182	0.00145	0.00152	0.00133	0.00259	0.00145		60	35.7		650.857	81.6885	81.2656	80.0148	76.7248
10.0309	9		602.73	2104	2107	2107	2105	2109	2114		602.73	2104	2198	2120	2370	2700	2779		-4.992	0.00117	0.00129	0.00232	0.00121	0.00152	0.000903703	0.00117	0.00232	0.00152		90	39.2		651.34	81.5927	80.0566	80.25	76.8412
10.0412	8		603.51	2105	2108	2106	2110	2113	2113		603.51	2101	2198	2220	2310	2580	2753		-4.988	0.00121	0.00115	0.00127	0.00191	0.00131	0.00152	0.00121	0.00127	0.00131		120	42		651.822	81.4925	78.7873	80.454	76.9179
10.0516	5		604.28	2105	2107	2105	2109	2107	2115		604.28	2103	2226	2140	2370	2640	2778		-4.984	0.000868671	0.0011	0.00259	0.00149	0.00152	0.00113	0.000868671	0.00259	0.00152		150	44.4		652.304	81.4059	77.5803	80.621	76.9474
10.0619	0		605.06	2105	2106	2109	2111	2113	2115		605.06	2104	2184	2160	2280	2580	2792		-4.98	0.00181	0.00162	0.00296	0.00238	0.00158	0.00181	0.00181	0.00296	0.00158		180	47.2		652.786	81.3464	76.5596	80.7474	76.9323
10.0722	0		605.83	2104	2107	2106	2108	2108	2111		605.83	2104	2226	2160	2370	2760	2799		-4.976	0.00126	0.00124	0.00185	0.00224	0.000688751	0.00142	0.00126	0.00185	0.000688751		210	49.8		653.268	81.3175	75.7791	80.8332	76.8814
10.0825	0		606.61	2105	2106	2106	2110	2113	2115		606.61	2106	2170	2160	2310	2640	2812		-4.972	0.000845811	0.0011	0.00195	0.00224	0.000860928	0.00119	0.000845811	0.00195	0.000860928		240	51.9		653.75	81.3127	75.189	80.8813	76.804
10.0928	0		607.38	2104	2108	2108	2110	2110	2112		607.38	2104	2254	2200	2430	2640	2804		-4.968	0.00119	0.00148	0.0028	0.00205	0.00145	0.00113	0.00119	0.0028	0.00145		270	54		654.232	81.3192	74.6629	80.8983	76.7077
10.1031	9		608.15	2105	2106	2106	2108	2114	2117		608.15	2103	2184	2140	2280	2640	2808		-4.964	0.00144	0.00126	0.00253	0.00238	0.00141	0.00148	0.00144	0.00253	0.00141		300	54.9		654.715	81.3241	74.0659	80.8924	76.5985
10.1134	8		608.93	2105	2108	2109	2112	2112	2113		608.93	2102	2212	2200	2280	2460	2796		-4.96	0.00139	0.00154	0.00285	0.00215	0.00152	0.00194	0.00139	0.00285	0.00152		330	44.3		655.197	81.3195	73.318	80.8717	76.4845
10.1237	10		609.7	2105	2106	2107	2109	2112	2115		609.7	2105	2212	2140	2310	2880	2808		-4.956	0.00194	0.0022	0.00343	0.00354	0.00124	0.00216	0.00194	0.00343	0.00124		360	39.6		655.679	81.3053	72.4222	80.8423	76.3773
10.1341	11		610.48	2105	2107	2109	2111	2112	2114		610.48	2105	2198	2180	2310	2520	2808		-4.952	0.00112	0.00115	0.00158	0.00182	0.00124	0.00113	0.00112	0.00158	0.00124		390	36.6		656.161	81.2875	71.4482	80.807	76.2911
10.1444	9		611.25	2105	2108	2108	2111	2112	2111		611.25	2103	2212	2160	2340	2580	2758		-4.948	0.000982969	0.000988097	0.00243	0.00154	0.00117	0.00103	0.000982969	0.00243	0.00117		420	34.1		656.643	81.2741	70.4832	80.7653	76.2391
10.1547	6		612.03	2106	2107	2109	2112	2113	2115		612.03	2105	2184	2140	2310	2580	2801		-4.944	0.000754372	0.0014	0.00174	0.00205	0.00127	0.00119	0.000754372	0.00174	0.00127		450	32.2		657.125	81.2705	69.576	80.7145	76.2284
10.165	0		612.8	2105	2107	2106	2113	2113	2114		612.8	2102	2240	2180	2370	2640	2748		-4.94	0.00119	0.00189	0.00238	0.00299	0.00124	0.00155	0.00119	0.00238	0.00124		480	30.7		657.607	81.2774	68.7075	80.6522	76.257
10.1753	4		613.57	2107	2110	2110	2112	2116	2117		613.57	2107	2170	2160	2250	2580	2762		-4.936	0.00126	0.00104	0.00222	0.00135	0.00127	0.0011	0.00126	0.00222	0.00127		510	29.3		658.089	81.2907	67.8077	80.5781	76.3152
10.1856	12		614.35	2106	2107	2110	2115	2112	2119		614.35	2102	2212	2200	2310	2580	2769		-4.932	0.00128	0.00107	0.00174	0.00177	0.000757604	0.00145	0.00128	0.00174	0.000757604		540	28.2		658.571	81.3047	66.8056	80.4955	76.3894
10.1959	11		615.12	2107	2108	2108	2113	2118	2121		615.12	2105	2198	2140	2340	2640	2769		-4.928	0.00146	0.00134	0.00259	0.00191	0.00165	0.00129	0.00146	0.00259	0.00165		570	27.2		659.053	81.3153	65.682	80.4108	76.4637
10.2062	19		615.9	2106	2110	2110	2115	2115	2118		615.9	2103	2184	2240	2310	2640	2725		-4.924	0.0016	0.0014	0.00179	0.00243	0.000688751	0.00155	0.0016	0.00179	0.000688751		600	26.4		659.536	81.3221	64.4964	80.3319	76.5359
10.2165	12		616.67	2107	2108	2111	2114	2117	2120		616.67	2102	2226	2120	2340	2640	2685		-4.92	0.00133	0.00118	0.00222	0.00215	0.00158	0.00136	0.00133	0.00222	0.00158					660.018	81.3286	63.3721	80.2653	76.6066
10.2269	10		617.44	2107	2110	2112	2115	2117	2120		617.44	2105	2184	2200	2280	2580	2699		-4.916	0.0013	0.00151	0.00248	0.00252	0.00141	0.00155	0.0013	0.00248	0.00141					660.5	81.3397	62.4438	80.2137	76.681
10.2372	4		618.22	2107	2108	2112	2114	2118	2121		618.22	2103	2184	2140	2370	2580	2659		-4.912	0.00162	0.00159	0.00227	0.00261	0.00176	0.002	0.00162	0.00227	0.00176					660.982	81.3596	61.7946	80.175	76.7643
10.2475	0		618.99	2108	2111	2114	2117	2117	2122		618.99	2105	2156	2100	2280	2520	2679		-4.908	0.00174	0.00159	0.00232	0.00294	0.00158	0.0021	0.00174	0.00232	0.00158					661.464	81.3895	61.4227	80.1433	76.8591
10.2578	0		619.76	2106	2110	2111	2115	2116	2121		619.76	2104	2212	2140	2340	2640	2663		-4.904	0.000205738	0.000713628	0.000950301	0.000559701	0.00138	0.000355033	0.000205738	0.000950301	0.00138					661.946	81.4272	61.2578	80.1111	76.9627
10.2681	0		620.54	2108	2112	2113	2117	2123	2123		620.54	2104	2184	2140	2220	2580	2657		-4.9	0.00206	0.00198	0.00253	0.00401	0.00141	0.00265	0.00206	0.00253	0.00141					662.428	81.4677	61.2091	80.0722	77.0684
10.2784	3		621.31	2107	2110	2112	2118	2115	2118		621.31	2100	2198	2180	2310	2400	2666		-4.896	0.00135	0.00129	0.0019	0.00205	0.00103	0.00139	0.00135	0.0019	0.00103					662.91	81.5048	61.2095	80.0242	77.1672
10.2887	8		622.08	2108	2111	2112	2115	2118	2125		622.08	2103	2198	2160	2310	2520	2685		-4.892	0.00187	0.00124	0.00227	0.00271	0.00155	0.00203	0.00187	0.00227	0.00155					663.393	81.5323	61.2318	79.9684	77.251
10.299	6		622.86	2107	2110	2111	2115	2116	2121		622.86	2103	2170	2160	2250	2400	2689		-4.888	0.00187	0.00203	0.00211	0.00229	0.00152	0.00197	0.00187	0.00211	0.00152					663.875	81.5452	61.9813	79.9091	77.3139
10.3094	5		623.63	2108	2110	2110	2115	2119	2121		623.63	2100	2198	2100	2310	2520	2647		-4.884	0.000685793	0.000850863	0.00174	0.00121	0.000964252	0.000871428	0.000685793	0.00174	0.000964252					664.357	81.5398	62.7638	79.8516	77.3527
10.3197	0		624.4	2107	2111	2113	2119	2116	2120		624.4	2106	2170	2140	2250	2340	2695		-4.88	0.00142	0.00156	0.00238	0.00247	0.00169	0.00168	0.00142	0.00238	0.00169					664.839	81.5134	63.5826	79.8004	77.3656
10.33	0		625.17	2109	2110	2113	2117	2119	2124		625.17	2100	2212	2200	2310	2580	2686		-4.876	0.00101	0.00145	0.00264	0.00163	0.00117	0.0011	0.00101	0.00264	0.00117					665.321	81.4639	64.4391	79.7579	77.3515
10.3403	0		625.95	2109	2113	2116	2117	2120	2127		625.95	2106	2184	2120	2310	2580	2721		-4.872	0.00105	0.00151	0.00174	0.00266	0.000895355	0.00142	0.00105	0.00174	0.000895355					665.803	81.3896	65.3524	79.7253	77.3101
10.3506	0		626.72	2107	2113	2114	2119	2124	2127		626.72	2101	2198	2200	2220	2520	2703		-4.868	0.00126	0.00104	0.00275	0.00187	0.00158	0.00132	0.00126	0.00275	0.00158					666.285	81.2909	66.385	79.7024	77.2449
10.3609	9		627.49	2111	2115	2118	2121	2126	2131		627.49	2102	2212	2100	2340	2460	2698		-4.864	0.00149	0.00113	0.00195	0.00135	0.00114	0.00113	0.00149	0.00195	0.00114					666.767	81.1736	67.6594	79.688	77.1691
10.3712	22		628.26	2111	2113	2116	2122	2125	2130		628.26	2102	2170	2180	2280	2460	2666		-4.86	0.00103	0.00121	0.00285	0.00177	0.00107	0.00155	0.00103	0.00285	0.00107					667.25	81.0553	69.3258	79.6786	77.1144
10.3816	15		629.04	2111	2116	2119	2124	2128	2134		629.04	2102	2198	2120	2310	2700	2638		-4.856	0.000754372	0.00107	0.00232	0.00219	0.00158	0.000806879	0.000754372	0.00232	0.00158					667.732	80.9663	71.4332	79.6673	77.1298
10.3919	6		629.81	2111	2118	2122	2131	2130	2134		629.81	2102	2156	2160	2250	2340	2673		-4.852	0.00169	0.00148	0.00243	0.00238	0.00169	0.00194	0.00169	0.00243	0.00169					668.214	80.937	73.766	79.6442	77.2545
10.4022	3		630.58	2114	2120	2124	2128	2137	2141		630.58	2100	2212	2140	2370	2520	2668		-4.848	0.00105	0.00121	0.00211	0.00229	0.00124	0.00142	0.00105	0.00211	0.00124					668.696	80.9713	75.8912	79.6027	77.4772
10.4125	0		631.35	2115	2122	2128	2135	2139	2149		631.35	2104	2170	2160	2340	2640	2698		-4.844	0.00103	0.00096065	0.00201	0.00173	0.0011	0.000968253	0.00103	0.00201	0.0011					669.178	81.0416	77.4613	79.5438	77.7378
10.4228	0		632.12	2119	2124	2127	2138	2142	2156		632.12	2103	2226	2240	2340	2520	2785		-4.84	0.0016	0.00115	0.00306	0.00201	0.00145	0.00152	0.0016	0.00306	0.00145					669.66	81.1133	78.404	79.4736	77.9765
10.4331	0		632.9	2120	2129	2137	2145	2153	2160		632.9	2106	2212	2120	2280	2640	2811		-4.836	0.00192	0.00162	0.00227	0.00331	0.0011	0.00165	0.00192	0.00227	0.0011					670.142	81.1656	78.8374	79.3982	78.1637
10.4434	0		633.67	2123	2133	2140	2151	2158	2169		633.67	2105	2198	2160	2430	2640	2858		-4.832	0.00153	0.00167	0.00264	0.00173	0.00121	0.00155	0.00153	0.00264	0.00121					670.624	81.1928	78.923	79.3216	78.2967
10.4537	0		634.44	2128	2138	2151	2158	2167	2184		634.44	2104	2226	2120	2280	2640	2868		-4.828	0.00178	0.00236	0.00285	0.00368	0.00155	0.00219	0.00178	0.00285	0.00155					671.106	81.197	78.7934	79.246	78.3857
10.464	0		635.21	2134	2145	2159	2173	2181	2202		635.21	2102	2226	2200	2340	2460	2876		-4.824	0.00119	0.0011	0.00164	0.00191	0.000688751	0.00123	0.00119	0.00164	0.000688751					671.589	81.1827	78.5393	79.1725	78.445
10.4744	4		635.98	2144	2159	2178	2189	2206	2233		635.98	2103	2198	2180	2310	2640	2806		-4.82	0.00103	0.00104	0.00185	0.00187	0.00114	0.000871428	0.00103	0.00185	0.00114					672.071	81.1548	78.2144	79.1015	78.4883
10.4847	14		636.76	2151	2171	2194	2212	2229	2255		636.76	2104	2212	2160	2340	2340	2787		-4.816	0.00126	0.00107	0.00195	0.00145	0.00103	0.00103	0.00126	0.00195	0.00103					672.553	81.1169	77.8398	79.0316	78.5274
10.495	20		637.53	2166	2188	2219	2244	2265	2305		637.53	2099	2212	2180	2400	2580	2728		-4.812	0.00174	0.00102	0.00222	0.00149	0.00131	0.00158	0.00174	0.00222	0.00131					673.035	81.0723	77.4103	78.9599	78.5698
10.5053	17		638.3	2183	2212	2252	2275	2306	2360		638.3	2105	2170	2080	2370	2520	2694		-4.808	0.00121	0.000933203	0.00232	0.00187	0.00121	0.000871428	0.00121	0.00232	0.00121					673.517	81.0241	76.9049	78.8816	78.6171
10.5156	0		639.07	2206	2243	2282	2323	2368	2416		639.07	2100	2184	2240	2250	2760	2684		-4.804	0.00123	0.00126	0.00264	0.00233	0.00107	0.00139	0.00123	0.00264	0.00107					673.999	80.9754	76.3036	78.7911	78.665
10.5259	0		639.84	2226	2274	2326	2375	2409	2493		639.84	2107	2198	2140	2340	2700	2729		-4.8	0.00153	0.0011	0.00253	0.00229	0.00152	0.00113	0.00153	0.00253	0.00152					674.481	80.9292	75.6045	78.6832	78.7053
10.5362	0		640.61	2252	2302	2364	2425	2485	2567		640.61	2100	2184	2220	2370	2580	2686		-4.796	0.00144	0.00159	0.00232	0.00219	0.000792075	0.00107	0.00144	0.00232	0.000792075					674.963	80.8881	74.8338	78.5547	78.7292
10.5465	2		641.38	2279	2345	2418	2480	2543	2651		641.38	2103	2226	2180	2400	2760	2715		-4.792	0.00119	0.00129	0.00317	0.00187	0.00169	0.00152	0.00119	0.00317	0.00169					675.446	80.8529	74.0421	78.4049	78.7298
10.5569	0		642.15	2310	2386	2467	2551	2633	2760		642.15	2105	2198	2240	2310	2580	2759		-4.788	0.00137	0.00115	0.00285	0.00187	0.00138	0.00136	0.00137	0.00285	0.00138					675.928	80.8222	73.2881	78.2353	78.7044
10.5672	7		642.92	2349	2442	2540	2641	2729	2866		642.92	2106	2212	2240	2460	2820	2780		-4.784	0.00176	0.00126	0.00248	0.00233	0.00117	0.00184	0.00176	0.00248	0.00117					676.41	80.7928	72.6155	78.0486	78.6547
10.5775	7		643.7	2400	2506	2631	2740	2851	3017		643.7	2107	2170	2280	2430	2760	2838		-4.78	0.00174	0.0017	0.00275	0.00285	0.00131	0.00158	0.00174	0.00275	0.00131					676.892	80.7605	72.0351	77.8467	78.5856
10.5878	10		644.47	2460	2588	2726	2866	2998	3205		644.47	2107	2254	2300	2550	2760	2895		-4.776	0.000457195	0.000356818	0.00179	0.000839567	0.000688751	0.00067778	0.000457195	0.00179	0.000688751					677.374	80.7223	71.5237	77.6287	78.5037
10.5981	7		645.24	2533	2688	2856	3027	3177	3433		645.24	2108	2240	2300	2460	2700	3013		-4.772	0.00226	0.00222	0.00269	0.00387	0.00127	0.00265	0.00226	0.00269	0.00127					677.856	80.6771	71.0405	77.3903	78.415
10.6084	4		646.01	2638	2823	3038	3263	3461	3759		646.01	2108	2282	2440	2670	3000	3212		-4.768	0.00153	0.00124	0.00259	0.00159	0.000826502	0.000935978	0.00153	0.00259	0.000826502					678.338	80.6266	70.553	77.1234	78.3238
10.6187	0		646.78	2786	3025	3309	3579	3821	4223		646.78	2112	2324	2440	2760	3180	3569		-4.764	0.00206	0.00178	0.00354	0.0034	0.00114	0.00223	0.00206	0.00354	0.00114					678.82	80.5731	70.0545	76.8178	78.2329
10.629	4		647.55	3015	3328	3689	4035	4365	4893		647.55	2115	2366	2620	2910	3300	4193		-4.76	0.00203	0.00198	0.00259	0.00294	0.00103	0.00181	0.00203	0.00259	0.00103					679.302	80.5182	69.5661	76.464	78.1447
10.6394	1		648.32	3397	3858	4399	4886	5327	6106		648.32	2122	2506	2860	3270	3900	5002		-4.756	0.00114	0.000823416	0.00164	0.00149	0.000447677	0.000935978	0.00114	0.00164	0.000447677					679.784	80.4602	69.122	76.055	78.062
10.6497	8		649.09	3893	4532	5271	5956	6575	7635		649.09	2132	2618	3180	3690	4380	6026		-4.752	0.0016	0.00154	0.00264	0.00219	0.00152	0.00187	0.0016	0.00264	0.00152					680.267	80.3948	68.746	75.5891	77.9881
10.66	2		649.86	4578	5458	6474	7404	8285	9757		649.86	2139	2870	3660	4200	5520	7134		-4.748	0.00151	0.00118	0.00216	0.00201	0.00121	0.00158	0.00151	0.00216	0.00121					680.749	80.3153	68.4354	75.0697	77.9271
10.6703	0		650.63	5395	6560	7959	9211	10351	12282		650.63	2161	3080	4120	4890	6540	8348		-4.744	0.0016	0.00143	0.00248	0.00252	0.000585428	0.0011	0.0016	0.00248	0.000585428					681.231	80.216	68.1625	74.5055	77.8828
10.6806	6		651.4	6115	7513	9217	10740	12100	14505		651.4	2171	3248	4660	5370	7380	9801		-4.74	0.0019	0.00107	0.00296	0.00243	0.00127	0.00148	0.0019	0.00296	0.00127					681.713	80.0946	67.894	73.9087	77.8579
10.6909	2		652.17	6674	8313	10262	12026	13582	16301		652.17	2184	3402	4840	5820	8040	11719		-4.736	0.00171	0.000933203	0.0019	0.00145	0.00117	0.00116	0.00171	0.0019	0.00117					682.195	79.9534	67.6142	73.2946	77.8534
10.7012	0		652.94	7509	9380	11735	13776	15616	18840		652.94	2200	3654	5500	6600	9420	13959		-4.732	0.00146	0.000905756	0.00195	0.00229	0.000826502	0.00184	0.00146	0.00195	0.000826502					682.677	79.7977	67.3384	72.68	77.868
10.7115	9		653.71	8885	11287	14176	16785	19065	23138		653.71	2217	4004	6260	7830	10680	16372		-4.728	0.00117	0.00104	0.00243	0.00201	0.000860928	0.00107	0.00117	0.00243	0.000860928					683.159	79.6348	67.1076	72.0824	77.898
10.7218	8		654.48	10798	13854	17573	20905	23881	29054		654.48	2247	4480	7400	9030	13080	18532		-4.724	0.00226	0.0014	0.00248	0.00243	0.00131	0.00174	0.00226	0.00248	0.00131					683.641	79.4694	66.9664	71.5175	77.9371
10.7322	13		655.25	12351	15971	20315	24303	27681	33884		655.25	2276	4914	8160	10380	15000	20097		-4.72	0.00153	0.00121	0.00195	0.00215	0.00114	0.00126	0.00153	0.00195	0.00114					684.124	79.3024	66.9364	70.9957	77.9772
10.7425	3		656.02	12876	16702	21388	25536	29158	35744		656.02	2284	4970	8620	10800	15240	20924		-4.716	0.00176	0.0014	0.00174	0.00219	0.00127	0.0011	0.00176	0.00174	0.00127					684.606	79.1295	67.0002	70.521	78.01
10.7528	0		656.79	12414	16010	20527	24542	27950	34211		656.79	2277	4942	8300	10470	14580	20968		-4.712	0.0016	0.00096065	0.00227	0.00163	0.00158	0.001	0.0016	0.00227	0.00158					685.088	78.9427	67.1077	70.0905	78.0289
10.7631	6		657.56	11226	14452	18430	22013	24995	30687		657.56	2257	4592	7640	9630	13560	20373		-4.708	0.00222	0.002	0.0019	0.0021	0.00162	0.00194	0.00222	0.0019	0.00162					685.57	78.7334	67.2006	69.6981	78.0307
10.7734	0		658.33	10485	13461	17155	20396	23062	28326		658.33	2244	4410	7220	9060	12420	19370		-4.704	0.00203	0.00178	0.00238	0.00243	0.00134	0.00187	0.00203	0.00238	0.00134					686.052	78.4944	67.24	69.3391	78.0161
10.7837	5		659.1	10340	13245	16885	20095	22816	27990		659.1	2238	4382	6980	8700	12240	18656		-4.7	0.00226	0.00176	0.00201	0.00275	0.00127	0.00223	0.00226	0.00201	0.00127					686.534	78.222	67.2218	69.0133	77.9901
10.794	8		659.86	10515	13478	17240	20428	23137	28430		659.86	2237	4410	7060	8850	12120	18381		-4.696	0.00151	0.000905756	0.00143	0.00243	0.000860928	0.00103	0.00151	0.00143	0.000860928					687.016	77.9159	67.1727	68.7249	77.96
10.8043	13		660.63	10884	13993	17907	21296	24064	29606		660.63	2244	4452	7200	9000	12480	18428		-4.692	0.00119	0.000933203	0.0019	0.00159	0.000929825	0.00116	0.00119	0.0019	0.000929825					687.498	77.5785	67.1314	68.4792	77.9338
10.8147	7		661.4	11304	14572	18630	22234	25052	30958		661.4	2253	4508	7440	9360	13440	18880		-4.688	0.00139	0.0011	0.00195	0.00191	0.000964252	0.00126	0.00139	0.00195	0.000964252					687.981	77.2129	67.1229	68.2775	77.9192
10.825	0		662.17	11650	14971	19227	22929	25964	31982		662.17	2256	4648	7560	9420	13560	19123		-4.684	0.00187	0.00115	0.00232	0.00243	0.000998678	0.00168	0.00187	0.00232	0.000998678					688.463	76.8224	67.1419	68.1135	77.9206
10.8353	0		662.94	11720	15138	19434	23154	26149	32323		662.94	2259	4494	7500	9390	13260	19123		-4.68	0.00165	0.00115	0.00248	0.00112	0.00152	0.000968253	0.00165	0.00248	0.00152					688.945	76.4099	67.1552	67.9731	77.9397
10.8456	0		663.71	11465	14785	19011	22645	25578	31601		663.71	2249	4466	7500	9330	13320	18664		-4.676	0.00167	0.00096065	0.00164	0.00168	0.00114	0.00116	0.00167	0.00164	0.00114					689.427	75.979	67.1216	67.8392	77.9748
10.8559	0		664.48	10933	14018	18020	21510	24169	29933		664.48	2245	4424	7040	8880	12480	17900		-4.672	0.00158	0.00124	0.0029	0.00173	0.00203	0.00132	0.00158	0.0029	0.00203					689.909	75.5348	67.0163	67.6966	78.0219
10.8662	0		665.25	10172	13034	16691	19930	22329	27635		665.25	2232	4200	6700	8340	11520	16684		-4.668	0.00137	0.00165	0.00132	0.00229	0.00117	0.00145	0.00137	0.00132	0.00117					690.391	75.0853	66.8445	67.5367	78.0755
10.8765	6		666.02	9376	12007	15325	18201	20371	25217		666.02	2222	4032	6140	7740	10500	15235		-4.664	0.00112	0.00115	0.00306	0.00205	0.00165	0.00145	0.00112	0.00306	0.00165					690.873	74.6409	66.6382	67.3577	78.13
10.8868	10		666.78	8623	10943	13946	16508	18492	22803		666.78	2205	3710	5780	7020	9600	13756		-4.66	0.00137	0.00124	0.00264	0.00215	0.00179	0.00158	0.00137	0.00264	0.00179					691.355	74.2133	66.4388	67.161	78.1795
10.8972	11		667.55	7814	9851	12467	14734	16441	20266		667.55	2191	3570	5240	6390	8640	12228		-4.656	0.00149	0.00159	0.00333	0.00252	0.00152	0.00165	0.00149	0.00333	0.00152					691.837	73.8144	66.2739	66.947	78.2198
10.9075	14		668.32	7074	8811	11114	13052	14521	17847		668.32	2177	3276	4940	5760	7920	10779		-4.652	0.00158	0.0014	0.00275	0.00224	0.00165	0.00148	0.00158	0.00275	0.00165					692.32	73.4551	66.144	66.7111	78.2483
10.9178	18		669.09	6429	7928	9939	11652	12930	15832		669.09	2162	3178	4440	5550	7080	9624		-4.648	0.000411476	0.000411712	0.00232	0.000559701	0.00183	0.000419582	0.000411476	0.00232	0.00183					692.802	73.146	66.0246	66.4435	78.2653
10.9281	15		669.86	5858	7205	8951	10454	11552	14073		669.86	2157	3010	4180	4830	6480	8565		-4.644	0.00217	0.00228	0.00227	0.00406	0.00189	0.0029	0.00217	0.00227	0.00189					693.284	72.8984	65.8835	66.1321	78.273
10.9384	18		670.62	5364	6519	8013	9284	10259	12437		670.62	2148	2954	3900	4680	5880	7659		-4.64	0.00089153	0.00096065	0.00211	0.0021	0.00134	0.00152	0.00089153	0.00211	0.00134					693.766	72.7259	65.7014	65.768	78.2758
10.9487	11		671.39	4818	5756	7051	8145	8917	10745		671.39	2142	2786	3500	4080	5220	6798		-4.636	0.00174	0.0017	0.00333	0.00289	0.00176	0.00249	0.00174	0.00333	0.00176					694.248	72.6427	65.4855	65.3493	78.2775
10.959	4		672.16	4298	5068	6092	6966	7584	9054		672.16	2136	2702	3320	3750	4500	6071		-4.632	0.00169	0.00176	0.00179	0.00266	0.00131	0.00207	0.00169	0.00179	0.00131					694.73	72.6613	65.2655	64.883	78.2804
10.9693	2		672.93	3805	4420	5207	5900	6397	7559		672.93	2126	2534	3020	3390	4080	5340		-4.628	0.000822951	0.000823416	0.000950301	0.00159	0.00138	0.00113	0.000822951	0.000950301	0.00138					695.212	72.7877	65.0773	64.3831	78.2843
10.9796	0		673.7	3430	3901	4520	5039	5423	6326		673.7	2120	2450	2840	3120	3720	4728		-4.624	0.0013	0.00129	0.0029	0.00243	0.00141	0.00161	0.0013	0.0029	0.00141					695.694	73.0171	64.9406	63.866	78.2866
10.99	0		674.46	3163	3535	4029	4472	4759	5484		674.46	2116	2422	2600	2970	3420	4139		-4.62	0.00142	0.00137	0.00201	0.00238	0.00141	0.00171	0.00142	0.00201	0.00141					696.177	73.3336	64.8452	63.3457	78.2837
11.0003	5		675.23	2966	3278	3698	4046	4292	4881		675.23	2113	2338	2560	2760	3240	3777		-4.616	0.00121	0.00154	0.00243	0.00182	0.00127	0.00178	0.00121	0.00243	0.00127					696.659	73.7132	64.7552	62.8312	78.2728
11.0106	11		676	2838	3108	3460	3754	3952	4464		676	2107	2324	2480	2760	2940	3455		-4.612	0.00107	0.00134	0.00222	0.00145	0.00179	0.00129	0.00107	0.00222	0.00179					697.141	74.1292	64.6282	62.3277	78.2528
11.0209	13		676.77	2738	2960	3267	3509	3704	4127		676.77	2111	2268	2380	2640	3000	3352		-4.608	0.00133	0.00126	0.00164	0.00126	0.00145	0.00139	0.00133	0.00164	0.00145					697.623	74.5583	64.4385	61.8395	78.2247
11.0312	8		677.53	2653	2850	3114	3334	3498	3866		677.53	2105	2240	2400	2550	2940	3195		-4.604	0.00144	0.00124	0.00201	0.00173	0.00107	0.00129	0.00144	0.00201	0.00107					698.105	74.9837	64.1911	61.3734	78.1905
11.0415	1		678.3	2589	2749	2983	3170	3298	3636		678.3	2109	2268	2320	2520	2760	3068		-4.6	0.00096011	0.00121	0.00285	0.00117	0.00134	0.00136	0.00096011	0.00285	0.00134					698.587	75.3958	63.9196	60.9387	78.1518
11.0518	0		679.07	2521	2675	2870	3041	3149	3441		679.07	2103	2226	2280	2370	2760	2960		-4.596	0.00201	0.00165	0.00301	0.00294	0.00152	0.002	0.00201	0.00301	0.00152					699.069	75.79	63.6681	60.5451	78.1085
11.0622	0		679.84	2469	2598	2773	2929	3035	3280		679.84	2104	2268	2220	2490	2700	2841		-4.592	0.0013	0.00143	0.00238	0.00196	0.00145	0.00126	0.0013	0.00238	0.00145					699.551	76.164	63.4677	60.1969	78.0595
11.0725	0		680.6	2428	2540	2697	2819	2913	3135		680.6	2105	2170	2280	2310	2460	2848		-4.588	0.00119	0.00107	0.00222	0.00168	0.0011	0.00136	0.00119	0.00222	0.0011					700.033	76.5162	63.321	59.8899	78.0038
11.0828	0		681.37	2389	2493	2625	2742	2821	3023		681.37	2102	2198	2200	2430	2520	2809		-4.584	0.00121	0.00104	0.0029	0.00149	0.00138	0.00119	0.00121	0.0029	0.00138					700.516	76.845	63.2026	59.611	77.9425
11.0931	0		682.14	2352	2451	2566	2668	2731	2911		682.14	2102	2170	2140	2340	2580	2750		-4.58	0.00178	0.00151	0.00317	0.00201	0.00117	0.00207	0.00178	0.00317	0.00117					700.998	77.1493	63.0769	59.3418	77.8806
11.1034	3		682.9	2325	2408	2513	2605	2663	2832		682.9	2099	2212	2220	2400	2460	2663		-4.576	0.00146	0.00145	0.00275	0.00238	0.00121	0.00197	0.00146	0.00275	0.00121					701.48	77.4286	62.919	59.0644	77.8264
11.1137	11		683.67	2306	2377	2474	2556	2614	2748		683.67	2104	2240	2140	2280	2640	2626		-4.572	0.00213	0.00189	0.00327	0.00285	0.00152	0.00165	0.00213	0.00327	0.00152					701.962	77.6833	62.7292	58.7666	77.7899
11.124	15		684.44	2285	2353	2444	2512	2572	2688		684.44	2102	2156	2180	2310	2340	2632		-4.568	0.00123	0.00115	0.0019	0.00196	0.00127	0.00129	0.00123	0.0019	0.00127					702.444	77.9133	62.5321	58.4441	77.7794
11.1343	18		685.2	2271	2331	2406	2474	2523	2633		685.2	2100	2156	2160	2310	2580	2550		-4.564	0.00103	0.00113	0.00206	0.00163	0.00117	0.00113	0.00103	0.00206	0.00117					702.926	78.1176	62.361	58.0986	77.7981
11.1447	10		685.97	2259	2321	2390	2447	2509	2595		685.97	2100	2128	2100	2250	2280	2477		-4.56	0.0013	0.00104	0.00269	0.00285	0.0011	0.00103	0.0013	0.00269	0.0011					703.408	78.2944	62.2358	57.7343	77.8421
11.155	1		686.74	2261	2312	2374	2438	2486	2579		686.74	2099	2198	2140	2250	2520	2381		-4.556	0.00197	0.00162	0.00269	0.00271	0.00131	0.00155	0.00197	0.00269	0.00131					703.89	78.4413	62.1488	57.3548	77.9012
11.1653	0		687.5	2260	2316	2380	2431	2500	2584		687.5	2101	2128	2100	2190	2280	2360		-4.552	0.00126	0.000823416	0.00322	0.00168	0.00114	0.00148	0.00126	0.00322	0.00114					704.372	78.5578	62.0652	56.9614	77.9617
11.1756	0		688.27	2267	2326	2393	2455	2515	2615		688.27	2099	2142	2140	2250	2460	2388		-4.548	0.00137	0.00137	0.00158	0.00219	0.000860928	0.00132	0.00137	0.00158	0.000860928					704.855	78.6463	61.9407	56.5555	78.0115
11.1859	6		689.03	2285	2349	2414	2484	2562	2651		689.03	2104	2142	2100	2250	2220	2394		-4.544	0.00162	0.00129	0.00296	0.00233	0.00148	0.00103	0.00162	0.00296	0.00148					705.337	78.713	61.7441	56.1432	78.0431
11.1962	10		689.8	2309	2377	2457	2535	2612	2720		689.8	2097	2156	2120	2250	2400	2375		-4.54	0.00137	0.00134	0.00174	0.00252	0.000826502	0.00152	0.00137	0.00174	0.000826502					705.819	78.7668	61.4736	55.7381	78.0555
11.2065	16		690.57	2331	2411	2497	2580	2678	2789		690.57	2102	2156	2060	2280	2460	2338		-4.536	0.00112	0.000933203	0.00301	0.00191	0.000998678	0.00171	0.00112	0.00301	0.000998678					706.301	78.8169	61.1561	55.3621	78.053
11.2168	19		691.33	2349	2443	2539	2643	2724	2861		691.33	2099	2128	2160	2190	2400	2349		-4.532	0.000982969	0.00113	0.00248	0.00187	0.000998678	0.0011	0.000982969	0.00248	0.000998678					706.783	78.8705	60.8324	55.0412	78.0426
11.2271	21		692.1	2364	2460	2564	2661	2764	2914		692.1	2102	2156	2140	2310	2340	2377		-4.528	0.00167	0.00137	0.00296	0.00233	0.00114	0.00165	0.00167	0.00296	0.00114					707.265	78.9306	60.5348	54.7993	78.0312
11.2375	20		692.86	2383	2486	2593	2700	2814	2965		692.86	2101	2128	2160	2220	2400	2391		-4.524	0.00185	0.00181	0.00253	0.00219	0.00138	0.00165	0.00185	0.00253	0.00138					707.747	78.996	60.2697	54.6521	78.0232
11.2478	18		693.63	2405	2511	2624	2736	2857	3006		693.63	2101	2156	2120	2340	2460	2402		-4.52	0.000502915	0.000384265	0.00174	0.000466448	0.00121	0.000548681	0.000502915	0.00174	0.00121					708.229	79.0621	60.0162	54.6046	78.0207
11.2581	11		694.39	2433	2549	2666	2801	2940	3098		694.39	2102	2142	2160	2220	2280	2445		-4.516	0.00226	0.00233	0.00259	0.00387	0.00196	0.003	0.00226	0.00259	0.00196					708.712	79.1231	59.7413	54.6528	78.0241
11.2684	7		695.16	2460	2588	2722	2859	2984	3189		695.16	2100	2198	2140	2370	2340	2449		-4.512	0.00126	0.000850863	0.00232	0.00154	0.00117	0.00187	0.00126	0.00232	0.00117					709.194	79.1739	59.4208	54.7878	78.0342
11.2787	1		695.93	2479	2612	2751	2896	3044	3229		695.93	2102	2142	2080	2250	2400	2442		-4.508	0.00203	0.00162	0.00243	0.00289	0.00155	0.00194	0.00203	0.00243	0.00155					709.676	79.211	59.0561	54.9997	78.0522
11.289	0		696.69	2483	2630	2760	2900	3058	3241		696.69	2098	2156	2180	2310	2220	2423		-4.504	0.00169	0.00156	0.000950301	0.00266	0.00107	0.00184	0.00169	0.000950301	0.00107					710.158	79.2322	58.6754	55.279	78.0795
11.2993	0		697.46	2494	2625	2757	2911	3075	3251		697.46	2102	2156	2140	2280	2400	2433		-4.5	0.00107	0.000823416	0.00132	0.00126	0.0011	0.00103	0.00107	0.00132	0.0011					710.64	79.2359	58.3207	55.6149	78.1164
11.3096	6		698.22	2514	2663	2812	2972	3135	3360		698.22	2102	2128	2160	2220	2340	2460		-4.496	0.00137	0.00145	0.00238	0.00271	0.00141	0.00155	0.00137	0.00238	0.00141					711.122	79.22	58.0259	55.9939	78.1603
11.32	13		698.99	2554	2712	2895	3068	3231	3487		698.99	2101	2170	2160	2340	2580	2482		-4.492	0.00126	0.00126	0.00211	0.00247	0.00117	0.00178	0.00126	0.00211	0.00117					711.604	79.1818	57.7995	56.3986	78.2058
11.3303	18		699.75	2587	2753	2970	3156	3310	3625		699.75	2102	2156	2180	2280	2340	2564		-4.488	0.00119	0.00162	0.001	0.0021	0.00158	0.0019	0.00119	0.001	0.00158					712.086	79.1183	57.6216	56.8093	78.2454
11.3406	20		700.52	2580	2751	2977	3167	3305	3645		700.52	2099	2212	2200	2430	2520	2547		-4.484	0.00155	0.00121	0.0019	0.00275	0.00152	0.00187	0.00155	0.0019	0.00152					712.568	79.0261	57.4579	57.2075	78.2721
11.3509	16		701.28	2538	2699	2892	3075	3207	3494		701.28	2103	2170	2180	2310	2340	2534		-4.48	0.00142	0.0011	0.00164	0.00187	0.000654281	0.00119	0.00142	0.00164	0.000654281					713.051	78.9026	57.2801	57.5793	78.2814
11.3612	10		702.05	2477	2610	2774	2915	3033	3272		702.05	2098	2170	2240	2310	2340	2467		-4.476	0.00119	0.00129	0.00148	0.00168	0.000757604	0.00129	0.00119	0.00148	0.000757604					713.533	78.745	57.0822	57.9167	78.2729
11.3715	8		702.81	2420	2531	2655	2768	2899	3063		702.81	2101	2142	2140	2250	2460	2425		-4.472	0.00117	0.00124	0.00211	0.00238	0.00155	0.00158	0.00117	0.00211	0.00155					714.015	78.55	56.8823	58.2163	78.2504
11.3818	0		703.58	2373	2466	2569	2669	2786	2921		703.58	2098	2114	2200	2280	2280	2352		-4.468	0.00192	0.00189	0.00253	0.00243	0.00172	0.00242	0.00192	0.00253	0.00172					714.497	78.3138	56.7095	58.477	78.2205
11.3921	0		704.34	2340	2434	2512	2598	2695	2809		704.34	2101	2142	2100	2310	2400	2327		-4.464	0.00133	0.00121	0.00264	0.00238	0.0011	0.00155	0.00133	0.00264	0.0011					714.979	78.0321	56.5853	58.696	78.1904
11.4024	2		705.1	2310	2385	2455	2531	2631	2727		705.1	2099	2128	2120	2130	2160	2321		-4.46	0.000982969	0.000988097	0.00222	0.00229	0.0011	0.00161	0.000982969	0.00222	0.0011					715.461	77.7022	56.5091	58.8683	78.1663
11.4128	13		705.87	2284	2350	2407	2473	2548	2629		705.87	2098	2184	2080	2280	2340	2321		-4.456	0.00119	0.00104	0.00216	0.0014	0.00169	0.00074233	0.00119	0.00216	0.00169					715.943	77.325	56.4601	58.9872	78.1523
11.4231	19		706.63	2258	2314	2356	2422	2491	2557		706.63	2098	2114	2040	2160	2400	2356		-4.452	0.00153	0.00132	0.00232	0.00285	0.00162	0.00181	0.00153	0.00232	0.00162					716.425	76.9082	56.4124	59.0474	78.1491
11.4334	13		707.4	2240	2287	2331	2377	2447	2496		707.4	2098	2170	2140	2250	2220	2319		-4.448	0.00158	0.00129	0.00269	0.00266	0.00134	0.0019	0.00158	0.00269	0.00134					716.908	76.4678	56.3553	59.0485	78.1555
11.4437	8		708.16	2222	2268	2300	2347	2407	2449		708.16	2098	2100	2060	2130	2340	2292		-4.444	0.00222	0.00233	0.00238	0.00257	0.00131	0.00194	0.00222	0.00238	0.00131					717.39	76.0288	56.3053	58.9967	78.1679
11.454	1		708.93	2210	2250	2284	2323	2374	2421		708.93	2097	2142	2120	2250	2220	2237		-4.44	0.00137	0.00143	0.00164	0.00187	0.00145	0.00145	0.00137	0.00164	0.00145					717.872	75.623	56.3044	58.9055	78.1807
11.4643	0		709.69	2198	2236	2263	2298	2352	2379		709.69	2102	2128	2040	2220	2280	2219		-4.436	0.00135	0.000878309	0.00137	0.00135	0.00124	0.0011	0.00135	0.00137	0.00124					718.354	75.285	56.4017	58.7932	78.1871
11.4746	12		710.45	2193	2222	2249	2281	2325	2356		710.45	2100	2100	2100	2160	2100	2269		-4.432	0.00153	0.00107	0.00164	0.00187	0.00145	0.00119	0.00153	0.00164	0.00145					718.836	75.0463	56.6295	58.6802	78.1796
11.4849	13		711.22	2181	2212	2236	2266	2298	2332		711.22	2100	2156	2100	2220	2400	2259		-4.428	0.00194	0.0014	0.00232	0.00271	0.00121	0.00203	0.00194	0.00232	0.00121					719.318	74.9288	56.9854	58.5858	78.1522
11.4953	11		711.98	2174	2198	2221	2246	2279	2309		711.98	2100	2114	2040	2100	2100	2326		-4.424	0.00158	0.000741075	0.00195	0.00177	0.00114	0.00116	0.00158	0.00195	0.00114					719.8	74.9408	57.4322	58.5255	78.103
11.5056	10		712.75	2166	2191	2209	2233	2260	2293		712.75	2100	2170	2080	2280	2520	2288		-4.42	0.00142	0.00096065	0.00158	0.00224	0.00117	0.00126	0.00142	0.00158	0.00117					720.282	75.0758	57.9159	58.5109	78.0356
11.5159	2		713.51	2160	2179	2195	2219	2243	2265		713.51	2099	2128	2020	2190	2220	2301		-4.416	0.00167	0.00126	0.00275	0.00177	0.00107	0.0011	0.00167	0.00275	0.00107					720.764	75.3157	58.3903	58.549	77.9596
11.5262	4		714.27	2153	2173	2189	2203	2230	2256		714.27	2096	2128	2100	2220	2280	2244		-4.412	0.00178	0.00145	0.00116	0.00229	0.000688751	0.00174	0.00178	0.00116	0.000688751					721.247	75.6351	58.8347	58.6431	77.888
11.5365	1		715.04	2148	2168	2177	2194	2215	2238		715.04	2099	2128	2020	2220	2340	2231		-4.408	0.00158	0.00102	0.00216	0.00219	0.00183	0.00148	0.00158	0.00216	0.00183					721.729	76.0072	59.2548	58.7914	77.8336
11.5468	1		715.8	2142	2158	2172	2189	2207	2225		715.8	2099	2100	2120	2130	2220	2205		-4.404	0.00155	0.00118	0.00259	0.00168	0.00158	0.00136	0.00155	0.00259	0.00158					722.211	76.4073	59.6696	58.9869	77.804
11.5571	3		716.56	2138	2153	2168	2183	2202	2218		716.56	2101	2128	2040	2280	2340	2173		-4.4	0.00213	0.00143	0.00248	0.00163	0.00138	0.00107	0.00213	0.00248	0.00138					722.693	76.8148	60.0926	59.2159	77.7998
11.5674	12		717.33	2137	2149	2161	2177	2185	2209		717.33	2097	2100	2080	2070	2280	2176		-4.396	0.00206	0.00134	0.0019	0.00201	0.00134	0.00168	0.00206	0.0019	0.00134					723.175	77.2137	60.5207	59.4594	77.8137
11.5778	13		718.09	2134	2146	2155	2169	2181	2195		718.09	2097	2170	2080	2280	2400	2210		-4.392	0.000800091	0.000576394	0.000897525	0.000746283	0.000482104	0.000451867	0.000800091	0.000897525	0.000482104					723.657	77.5923	60.9338	59.695	77.8341
11.5881	16		718.85	2130	2142	2148	2166	2176	2196		718.85	2098	2086	2040	2160	2280	2238		-4.388	0.00251	0.0022	0.00232	0.00406	0.00155	0.00287	0.00251	0.00232	0.00155					724.139	77.942	61.3065	59.8996	77.8486
11.5984	10		719.61	2127	2139	2148	2159	2173	2186		719.61	2097	2142	2080	2220	2340	2246		-4.384	0.00149	0.00132	0.00195	0.00289	0.00121	0.00174	0.00149	0.00195	0.00121					724.621	78.2565	61.6227	60.0508	77.849
11.6087	14		720.38	2126	2139	2142	2156	2165	2176		720.38	2102	2114	2080	2070	2280	2239		-4.38	0.00197	0.00176	0.00238	0.00247	0.00145	0.00171	0.00197	0.00238	0.00145					725.104	78.5315	61.8849	60.1273	77.8339
11.619	13		721.14	2125	2135	2143	2150	2158	2167		721.14	2098	2156	2080	2250	2220	2244		-4.376	0.00201	0.00151	0.00148	0.00271	0.000826502	0.00207	0.00201	0.00148	0.000826502					725.586	78.7646	62.113	60.1076	77.8091
11.6293	10		721.9	2122	2128	2135	2149	2157	2167		721.9	2101	2114	2060	2190	2460	2244		-4.372	0.00114	0.00104	0.00031679	0.00149	0.000757604	0.000903703	0.00114	0.00031679	0.000757604					726.068	78.956	62.3327	59.9686	77.7854
11.6396	3		722.67	2120	2127	2137	2145	2151	2164		722.67	2097	2114	2120	2190	2100	2281		-4.368	0.00151	0.00124	0.00127	0.00285	0.00158	0.00145	0.00151	0.00127	0.00158					726.55	79.1092	62.5607	59.6846	77.7746
11.65	1		723.43	2120	2125	2132	2139	2150	2154		723.43	2099	2142	2080	2190	2400	2238		-4.364	0.00153	0.00154	0.00106	0.00266	0.00138	0.00178	0.00153	0.00106	0.00138					727.032	79.2308	62.7942	59.2303	77.7859
11.6603	0		724.19	2118	2124	2130	2138	2145	2153		724.19	2098	2128	2100	2160	2160	2257		-4.36	0.00146	0.00195	0.00201	0.00289	0.00107	0.00145	0.00146	0.00201	0.00107					727.514	79.3304	63.0125	58.5857	77.8236
11.6706	0		724.95	2117	2123	2128	2133	2145	2149		724.95	2097	2142	2080	2220	2340	2196		-4.356	0.00165	0.00121	0.00264	0.00219	0.00155	0.00132	0.00165	0.00264	0.00155					727.996	79.4185	63.1884	57.7441	77.8858
11.6809	0		725.72	2115	2120	2125	2133	2135	2146		725.72	2102	2100	2040	2160	2160	2234		-4.352	0.00142	0.0011	0.00153	0.00154	0.00103	0.000935978	0.00142	0.00153	0.00103					728.478	79.5045	63.3034	56.7199	77.9665
11.6912	3		726.48	2115	2120	2124	2129	2137	2141		726.48	2095	2128	2100	2250	2460	2213		-4.348	0.00112	0.000795969	0.00116	0.0014	0.0011	0.00113	0.00112	0.00116	0.0011					728.96	79.5947	63.3574	55.556	78.0567
11.7015	17		727.24	2113	2117	2123	2127	2129	2137		727.24	2102	2128	2000	2130	2280	2202		-4.344	0.00133	0.00124	0.00211	0.00163	0.00121	0.00132	0.00133	0.00211	0.00121					729.443	79.6906	63.3685	54.3256	78.1459
11.7118	20		728	2113	2118	2120	2127	2127	2136		728	2096	2100	2120	2160	2280	2197		-4.34	0.00215	0.002	0.00201	0.00266	0.00152	0.002	0.00215	0.00201	0.00152					729.925	79.7891	63.3628	53.128	78.2241
11.7221	21		728.76	2111	2118	2121	2125	2130	2136		728.76	2098	2156	2060	2190	2280	2248		-4.336	0.00135	0.00137	0.00127	0.00173	0.00124	0.00148	0.00135	0.00127	0.00124					730.407	79.8835	63.3591	52.0779	78.2825
11.7325	5		729.53	2111	2115	2120	2125	2127	2135		729.53	2098	2114	2080	2130	2160	2273		-4.332	0.00158	0.00156	0.00148	0.00215	0.000998678	0.00145	0.00158	0.00148	0.000998678					730.889	79.9662	63.3585	51.2901	78.3152
11.7428	5		730.29	2111	2115	2118	2122	2129	2130		730.29	2099	2142	2040	2280	2340	2303		-4.328	0.00135	0.000713628	0.00227	0.00135	0.00152	0.00103	0.00135	0.00227	0.00152					731.371	80.0311	63.3441	50.8639	78.3206
11.7531	0		731.05	2110	2113	2120	2124	2122	2132		731.05	2097	2128	2080	2160	2220	2339		-4.324	0.00181	0.00148	0.00148	0.00201	0.00127	0.00171	0.00181	0.00148	0.00127					731.853	80.0758	63.2918	50.8716	78.3022
11.7634	2		731.81	2110	2116	2116	2119	2124	2130		731.81	2099	2170	2080	2250	2280	2371		-4.32	0.0016	0.00178	0.00216	0.00317	0.00131	0.00165	0.0016	0.00216	0.00131					732.335	80.1012	63.1852	51.3509	78.2688
11.7737	3		732.57	2109	2112	2119	2123	2123	2131		732.57	2100	2114	2060	2100	2100	2339		-4.316	0.00213	0.00209	0.00201	0.00308	0.00148	0.00219	0.00213	0.00201	0.00148					732.817	80.111	63.0258	52.3006	78.2326
11.784	5		733.33	2109	2114	2116	2120	2124	2127		733.33	2097	2170	2080	2190	2220	2318		-4.312	0.00151	0.00211	0.00148	0.00261	0.0011	0.00142	0.00151	0.00148	0.0011					733.299	80.1092	62.8338	53.6798	78.2069
11.7943	9		734.1	2109	2113	2114	2120	2122	2133		734.1	2100	2128	2060	2160	2400	2322		-4.308	0.00103	0.00102	0.00148	0.00121	0.00117	0.000806879	0.00103	0.00148	0.00117					733.782	80.0989	62.6376	55.4102	78.2012
11.8046	12		734.86	2110	2111	2117	2121	2121	2127		734.86	2099	2128	2100	2190	2040	2259		-4.304	0.00165	0.00129	0.000739131	0.00196	0.00155	0.00113	0.00165	0.000739131	0.00155					734.264	80.0812	62.4585	57.3852	78.219
11.8149	3		735.62	2108	2112	2114	2120	2123	2129		735.62	2101	2114	2060	2190	2280	2213		-4.3	0.00178	0.00162	0.00222	0.00243	0.00117	0.00165	0.00178	0.00222	0.00117					734.746	80.066	62.299	59.4846	78.2555
11.8253	10		736.38	2110	2112	2117	2122	2118	2130		736.38	2097	2114	2060	2130	2100	2205		-4.296	0.00149	0.00162	0.00227	0.00191	0.00155	0.00113	0.00149	0.00227	0.00155					735.228	80.0419	62.1416	61.5917	78.2993
11.8356	6		737.14	2109	2115	2115	2119	2123	2128		737.14	2098	2156	2100	2190	2400	2157		-4.292	0.00146	0.00126	0.00106	0.00201	0.000826502	0.00123	0.00146	0.00106	0.000826502					735.71	80.009	61.9597	63.6081	78.3364
11.8459	13		737.9	2110	2114	2118	2121	2121	2131		737.9	2099	2072	2080	2130	2280	2198		-4.288	0.00197	0.00126	0.00253	0.00173	0.00138	0.00123	0.00197	0.00253	0.00138					736.192	79.9693	61.7331	65.4623	78.3551
11.8562	13		738.66	2110	2113	2120	2121	2124	2131		738.66	2096	2142	2100	2220	2340	2170		-4.284	0.00158	0.00187	0.0019	0.00266	0.00127	0.00139	0.00158	0.0019	0.00127					736.674	79.9269	61.4612	67.1104	78.3493
11.8665	8		739.42	2110	2113	2119	2125	2123	2134		739.42	2099	2114	2020	2220	2220	2202		-4.28	0.0011	0.00115	0.00195	0.0021	0.00127	0.00161	0.0011	0.00195	0.00127					737.156	79.8866	61.1653	68.5333	78.3209
11.8768	4		740.18	2110	2113	2120	2124	2127	2133		740.18	2097	2128	2100	2160	2280	2186		-4.276	0.0016	0.00121	0.00248	0.00219	0.00131	0.00119	0.0016	0.00248	0.00131					737.639	79.8526	60.8796	69.7311	78.2775
11.8871	4		740.95	2111	2115	2120	2127	2128	2137		740.95	2101	2128	2060	2190	2400	2212		-4.272	0.0019	0.00129	0.0019	0.00201	0.00127	0.00155	0.0019	0.0019	0.00127					738.121	79.8272	60.6352	70.7181	78.2295
11.8974	0		741.71	2112	2117	2122	2126	2132	2137		741.71	2099	2100	2060	2100	2220	2264		-4.268	0.00167	0.0014	0.00185	0.0021	0.00107	0.00178	0.00167	0.00185	0.00107					738.603	79.8093	60.4457	71.5177	78.1849
11.9078	5		742.47	2112	2115	2123	2127	2129	2141		742.47	2098	2156	2080	2250	2340	2244		-4.264	0.000297177	0.000548947	0.000264014	0.000606358	0.000275501	0.000710055	0.000297177	0.000264014	0.000275501					739.085	79.7946	60.3022	72.1584	78.1472
11.9181	12		743.23	2114	2119	2126	2131	2132	2145		743.23	2098	2114	2060	2130	2220	2291		-4.26	0.00235	0.00258	0.00259	0.00373	0.00138	0.00284	0.00235	0.00259	0.00138					739.567	79.7764	60.1803	72.6702	78.1143
11.9284	22		743.99	2113	2119	2124	2129	2134	2141		743.99	2100	2156	2120	2220	2280	2272		-4.256	0.00153	0.00156	0.00169	0.00261	0.00131	0.00165	0.00153	0.00169	0.00131					740.049	79.7461	60.0542	73.0806	78.0806
11.9387	27		744.75	2114	2117	2125	2135	2131	2143		744.75	2102	2114	2060	2190	2460	2265		-4.252	0.00187	0.00181	0.00269	0.00345	0.00172	0.00245	0.00187	0.00269	0.00172					740.531	79.6941	59.9096	73.4124	78.0405
11.949	14		745.51	2113	2119	2125	2131	2134	2143		745.51	2099	2142	2060	2220	2280	2251		-4.248	0.00181	0.00156	0.00111	0.00261	0.00117	0.00178	0.00181	0.00111	0.00117					741.013	79.6107	59.7486	73.6821	77.9921
11.9593	9		746.27	2113	2117	2125	2135	2131	2148		746.27	2100	2128	2060	2250	2400	2232		-4.244	0.00135	0.0014	0.000739131	0.00149	0.000723178	0.000580956	0.00135	0.000739131	0.000723178					741.495	79.4867	59.5841	73.9008	77.9385
11.9696	5		747.03	2114	2121	2125	2131	2134	2141		747.03	2100	2100	2060	2220	2100	2222		-4.24	0.00135	0.00154	0.00158	0.00163	0.00117	0.00178	0.00135	0.00158	0.00117					741.978	79.3145	59.4295	74.0749	77.8872
11.9799	0		747.79	2114	2118	2125	2131	2134	2148		747.79	2099	2128	2060	2190	2400	2206		-4.236	0.00146	0.00143	0.00174	0.0021	0.00134	0.00181	0.00146	0.00174	0.00134					742.46	79.0889	59.2886	74.2097	77.8474
11.9902	1		748.55	2114	2121	2127	2133	2135	2143		748.55	2100	2128	2040	2160	2160	2230		-4.232	0.00123	0.00176	0.00148	0.00275	0.00114	0.00139	0.00123	0.00148	0.00114					742.942	78.8093	59.1543	74.3111	77.8262
12.0006	7		749.31	2114	2119	2125	2133	2137	2152		749.31	2098	2142	2120	2250	2280	2196		-4.228	0.00135	0.00178	0.00243	0.00196	0.00121	0.0011	0.00135	0.00243	0.00121					743.424	78.4803	59.0148	74.3863	77.8263
12.0109	22		750.07	2116	2123	2127	2135	2137	2151		750.07	2100	2100	2060	2160	2280	2241		-4.224	0.00117	0.00124	0.00153	0.00163	0.000929825	0.00129	0.00117	0.00153	0.000929825					743.906	78.1132	58.8649	74.444	77.8445
12.0212	22		750.83	2116	2122	2128	2136	2141	2153		750.83	2099	2142	2100	2190	2340	2222		-4.22	0.00128	0.000878309	0.00132	0.00177	0.00124	0.000935978	0.00128	0.00132	0.00124					744.388	77.7264	58.7135	74.4919	77.8733
12.0315	15		751.59	2118	2125	2130	2138	2142	2153		751.59	2100	2114	2060	2130	2280	2201		-4.216	0.0011	0.00132	0.00169	0.00177	0.00117	0.00123	0.0011	0.00169	0.00117					744.87	77.3447	58.5828	74.5351	77.9034
12.0418	9		752.35	2118	2126	2134	2139	2151	2156		752.35	2097	2114	2080	2190	2220	2185		-4.212	0.00151	0.00187	0.00238	0.00215	0.00138	0.00181	0.00151	0.00238	0.00138					745.352	76.9962	58.4989	74.574	77.9264
12.0521	11		753.11	2121	2129	2138	2145	2148	2167		753.11	2101	2142	2040	2220	2220	2187		-4.208	0.00117	0.00137	0.00148	0.00159	0.0011	0.0011	0.00117	0.00148	0.0011					745.835	76.7088	58.4781	74.6048	77.9382
12.0624	10		753.87	2123	2132	2139	2147	2159	2164		753.87	2097	2086	2100	2160	2160	2191		-4.204	0.0011	0.00134	0.00148	0.00229	0.000792075	0.00132	0.0011	0.00148	0.000792075					746.317	76.506	58.5178	74.6205	77.9393
12.0727	19		754.63	2125	2134	2144	2154	2159	2174		754.63	2102	2142	2100	2220	2460	2186		-4.2	0.0011	0.000768522	0.00206	0.00205	0.00117	0.000871428	0.0011	0.00206	0.00117					746.799	76.4029	58.597	74.6141	77.9341
12.0831	20		755.38	2128	2138	2148	2159	2166	2186		755.38	2100	2114	2060	2160	2160	2199		-4.196	0.00171	0.00165	0.00222	0.00252	0.000964252	0.00184	0.00171	0.00222	0.000964252					747.281	76.4047	58.6861	74.5811	77.9291
12.0934	32		756.14	2131	2141	2153	2163	2175	2194		756.14	2099	2128	2100	2220	2280	2212		-4.192	0.00185	0.002	0.00206	0.00219	0.000929825	0.00155	0.00185	0.00206	0.000929825					747.763	76.5067	58.761	74.5208	77.9298
12.1037	26		756.9	2134	2147	2160	2170	2180	2199		756.9	2098	2114	2060	2160	2340	2237		-4.188	0.00208	0.00192	0.00164	0.00317	0.00127	0.00245	0.00208	0.00164	0.00127					748.245	76.6952	58.8119	74.4371	77.9393
12.114	32		757.66	2137	2153	2164	2182	2193	2209		757.66	2098	2142	2100	2190	2280	2249		-4.184	0.0013	0.00184	0.0019	0.00205	0.00103	0.00113	0.0013	0.0019	0.00103					748.727	76.9496	58.845	74.3365	77.957
12.1243	21		758.42	2141	2156	2175	2191	2205	2229		758.42	2097	2114	2080	2190	2280	2221		-4.18	0.00137	0.00113	0.00121	0.00131	0.000895355	0.00119	0.00137	0.00121	0.000895355					749.209	77.2458	58.8746	74.2267	77.9796
12.1346	21		759.18	2147	2164	2181	2201	2220	2240		759.18	2098	2142	2100	2100	2220	2224		-4.176	0.00137	0.00143	0.00238	0.0021	0.00107	0.000935978	0.00137	0.00238	0.00107					749.692	77.5594	58.9126	74.115	78.0032
12.1449	14		759.94	2155	2173	2195	2212	2235	2262		759.94	2100	2128	2100	2160	2220	2240		-4.172	0.00181	0.00156	0.00232	0.00205	0.00124	0.00161	0.00181	0.00232	0.00124					750.174	77.87	58.9609	74.0067	78.0255
12.1553	15		760.7	2162	2185	2202	2229	2259	2287		760.7	2097	2100	2040	2130	2160	2262		-4.168	0.00162	0.00151	0.00169	0.00201	0.000860928	0.00152	0.00162	0.00169	0.000860928					750.656	78.1638	59.0114	73.9062	78.0468
12.1656	8		761.46	2171	2194	2222	2249	2275	2316		761.46	2099	2142	2060	2250	2280	2252		-4.164	0.00114	0.0014	0.000475117	0.00187	0.00117	0.00161	0.00114	0.000475117	0.00117					751.138	78.4339	59.0532	73.817	78.0705
12.1759	1		762.21	2178	2209	2239	2267	2305	2341		762.21	2100	2128	2080	2190	2220	2286		-4.16	0.00199	0.00156	0.00243	0.00243	0.00131	0.00123	0.00199	0.00243	0.00131					751.62	78.6788	59.0822	73.7437	78.1012
12.1862	2		762.97	2194	2227	2258	2296	2334	2387		762.97	2099	2156	2080	2280	2520	2277		-4.156	0.00203	0.00145	0.00121	0.00257	0.00107	0.00194	0.00203	0.00121	0.00107					752.102	78.8999	59.1057	73.6919	78.1422
12.1965	8		763.73	2209	2245	2287	2319	2363	2416		763.73	2101	2128	2020	2190	2280	2318		-4.152	0.00158	0.00134	0.00164	0.00191	0.000585428	0.00132	0.00158	0.00164	0.000585428					752.584	79.0982	59.1393	73.6675	78.1921
12.2068	17		764.49	2218	2268	2309	2352	2404	2472		764.49	2097	2128	2100	2220	2280	2316		-4.148	0.00176	0.00143	0.00164	0.00289	0.00141	0.00139	0.00176	0.00164	0.00141					753.066	79.2731	59.1977	73.6761	78.2444
12.2171	18		765.25	2243	2295	2342	2397	2456	2518		765.25	2102	2142	2040	2190	2280	2304		-4.144	0.00208	0.00159	0.00232	0.000979492	0.00134	0.00155	0.00208	0.00232	0.00134					753.548	79.4228	59.2835	73.7205	78.2875
12.2274	19		766.01	2265	2322	2381	2442	2509	2597		766.01	2096	2128	2120	2130	2220	2280		-4.14	0.00201	0.00187	0.00174	0.00233	0.000895355	0.00161	0.00201	0.00174	0.000895355					754.03	79.5464	59.3825	73.8005	78.3089
12.2377	12		766.76	2292	2355	2429	2496	2571	2673		766.76	2100	2142	2100	2220	2280	2260		-4.136	0.000548634	0.000823416	0.000422341	0.00112	0.000860928	0.000580956	0.000548634	0.000422341	0.000860928					754.513	79.6449	59.4685	73.9124	78.2985
12.248	9		767.52	2319	2403	2473	2553	2645	2760		767.52	2098	2114	2060	2160	2220	2248		-4.132	0.00231	0.00247	0.00216	0.00373	0.00103	0.00268	0.00231	0.00216	0.00103					754.995	79.7223	59.516	74.0498	78.2535
12.2584	11		768.28	2355	2445	2536	2633	2736	2851		768.28	2100	2142	2100	2250	2280	2206		-4.128	0.00142	0.00184	0.00222	0.00247	0.00141	0.00171	0.00142	0.00222	0.00141					755.477	79.7849	59.5128	74.2045	78.1793
12.2687	8		769.04	2397	2501	2606	2712	2841	2975		769.04	2100	2100	2060	2160	2280	2178		-4.124	0.00201	0.00192	0.00211	0.00289	0.00165	0.00197	0.00201	0.00211	0.00165					755.959	79.8393	59.4674	74.3674	78.0894
12.279	0		769.79	2439	2564	2675	2808	2953	3112		769.79	2098	2128	2100	2220	2340	2160		-4.12	0.00183	0.00184	0.00148	0.00247	0.000998678	0.00132	0.00183	0.00148	0.000998678					756.441	79.8902	59.406	74.5287	78.0015
12.2893	0		770.55	2495	2630	2774	2913	3067	3265		770.55	2100	2100	2080	2160	2160	2162		-4.116	0.00107	0.00126	0.00127	0.00205	0.000619854	0.00139	0.00107	0.00127	0.000619854					756.923	79.9395	59.3599	74.6788	77.9326
12.2996	4		771.31	2551	2712	2875	3038	3209	3438		771.31	2097	2114	2120	2190	2280	2142		-4.112	0.00135	0.00165	0.00206	0.00215	0.00152	0.00158	0.00135	0.00206	0.00152					757.405	79.9865	59.351	74.8087	77.8952
12.3099	13		772.07	2614	2801	2992	3180	3383	3648		772.07	2099	2128	2040	2130	2400	2157		-4.108	0.00117	0.00159	0.00121	0.00233	0.00103	0.00145	0.00117	0.00121	0.00103					757.888	80.0295	59.3815	74.9115	77.8932
12.3202	15		772.82	2698	2901	3119	3322	3574	3864		772.82	2099	2114	2060	2190	2220	2194		-4.104	0.00155	0.00173	0.00185	0.00233	0.00127	0.00123	0.00155	0.00185	0.00127					758.37	80.0681	59.4344	74.9835	77.9231
12.3306	20		773.58	2778	3028	3269	3512	3780	4136		773.58	2100	2128	2100	2190	2460	2197		-4.1	0.00151	0.00121	0.00201	0.00215	0.00127	0.00139	0.00151	0.00201	0.00127					758.852	80.1042	59.4838	75.0245	77.9749
12.3409	23		774.34	2871	3160	3432	3711	4015	4412		774.34	2097	2100	2040	2130	2220	2227		-4.096	0.00142	0.00129	0.00153	0.00182	0.00114	0.00126	0.00142	0.00153	0.00114					759.334	80.1414	59.5085	75.0376	78.0368
12.3512	15		775.1	2990	3301	3609	3942	4305	4750		775.1	2098	2156	2160	2250	2460	2220		-4.092	0.0013	0.00132	0.00143	0.0021	0.00134	0.001	0.0013	0.00143	0.00134					759.816	80.1838	59.5016	75.0281	78.0974
12.3615	3		775.85	3110	3475	3825	4191	4602	5108		775.85	2102	2114	2020	2160	2280	2241		-4.088	0.00135	0.00145	0.00164	0.00247	0.00117	0.00174	0.00135	0.00164	0.00117					760.298	80.2331	59.4711	75.0023	78.1487
12.3718	3		776.61	3258	3658	4072	4495	4973	5528		776.61	2099	2128	2120	2190	2340	2239		-4.084	0.00178	0.00192	0.00185	0.00378	0.00141	0.00187	0.00178	0.00185	0.00141					760.78	80.2875	59.4322	74.9661	78.1865
12.3821	10		777.37	3414	3872	4352	4815	5385	5997		777.37	2101	2128	2060	2130	2340	2290		-4.08	0.00114	0.00167	0.000686287	0.00168	0.000723178	0.00113	0.00114	0.000686287	0.000723178					761.262	80.3414	59.3955	74.9238	78.2098
12.3924	21		778.12	3602	4128	4663	5203	5781	6571		778.12	2095	2128	2100	2190	2220	2273		-4.076	0.000822951	0.0014	0.00153	0.0021	0.00124	0.00129	0.000822951	0.00153	0.00124					761.744	80.3877	59.3593	74.8785	78.2204
12.4027	20		778.88	3794	4394	5012	5605	6315	7119		778.88	2099	2142	2100	2220	2400	2221		-4.072	0.00123	0.000878309	0.00179	0.00112	0.00127	0.000935978	0.00123	0.00179	0.00127					762.226	80.4207	59.3098	74.832	78.2214
12.4131	22		779.64	4010	4694	5372	6069	6873	7814		779.64	2098	2114	2100	2130	2220	2221		-4.068	0.00151	0.0014	0.00174	0.00266	0.00134	0.00148	0.00151	0.00174	0.00134					762.709	80.4381	59.229	74.7862	78.216
12.4234	11		780.39	4265	5023	5795	6590	7478	8541		780.39	2100	2156	2100	2340	2460	2193		-4.064	0.00181	0.00145	0.00201	0.00326	0.00138	0.0019	0.00181	0.00201	0.00138					763.191	80.4428	59.1063	74.743	78.208
12.4337	13		781.15	4543	5386	6253	7136	8158	9318		781.15	2101	2072	2060	2190	2280	2204		-4.06	0.0021	0.00192	0.00174	0.00303	0.00176	0.00194	0.0021	0.00174	0.00176					763.673	80.4408	58.9451	74.7048	78.1997
12.444	7		781.91	4831	5810	6763	7735	8879	10194		781.91	2099	2128	2100	2250	2460	2232		-4.056	0.00174	0.00143	0.00153	0.00252	0.00121	0.00145	0.00174	0.00153	0.00121					764.155	80.4397	58.7623	74.6735	78.1919
12.4543	13		782.66	5142	6218	7291	8383	9672	11108		782.66	2101	2128	2020	2280	2340	2255		-4.052	0.00117	0.0005215	0.00153	0.0014	0.000998678	0.000774604	0.00117	0.00153	0.000998678					764.637	80.4452	58.5799	74.6502	78.1831
12.4646	12		783.42	5485	6703	7866	9105	10454	12132		783.42	2098	2142	2140	2190	2280	2286		-4.048	0.00133	0.00107	0.0019	0.00205	0.00127	0.00103	0.00133	0.0019	0.00127					765.119	80.459	58.4134	74.6343	78.1697
12.4749	14		784.18	5860	7203	8523	9873	11413	13200		784.18	2101	2156	2100	2190	2340	2295		-4.044	0.0016	0.00154	0.00195	0.00261	0.00131	0.00158	0.0016	0.00195	0.00131					765.601	80.479	58.2643	74.6233	78.1462
12.4852	11		784.93	6256	7760	9156	10717	12410	14392		784.93	2098	2142	2140	2160	2280	2367		-4.04	0.00121	0.00145	0.00121	0.0021	0.00162	0.000580956	0.00121	0.00121	0.00162					766.083	80.4996	58.1207	74.6135	78.1075
12.4955	20		785.69	6665	8310	9910	11547	13452	15626		785.69	2098	2128	2100	2250	2520	2309		-4.036	0.00096011	0.00154	0.000897525	0.00168	0.000929825	0.00123	0.00096011	0.000897525	0.000929825					766.566	80.5147	57.9663	74.6003	78.0505
12.5059	13		786.44	7097	8872	10626	12396	14491	16855		786.44	2099	2128	2080	2250	2220	2309		-4.032	0.00176	0.00124	0.00243	0.00247	0.00158	0.000903703	0.00176	0.00243	0.00158					767.048	80.5194	57.7917	74.5789	77.9764
12.5162	16		787.2	7486	9397	11224	13195	15433	18039		787.2	2099	2142	2160	2250	2400	2302		-4.028	0.00144	0.00129	0.00132	0.00177	0.000654281	0.00123	0.00144	0.00132	0.000654281					767.53	80.511	57.601	74.5448	77.8905
12.5265	13		787.96	7830	9829	11889	13951	16270	19112		787.96	2099	2142	2060	2280	2280	2362		-4.024	0.00153	0.00137	0.00206	0.00238	0.00121	0.00136	0.00153	0.00206	0.00121					768.012	80.4899	57.4103	74.4933	77.8016
12.5368	12		788.71	8146	10278	12401	14563	17094	20071		788.71	2100	2128	2100	2220	2400	2356		-4.02	0.00146	0.0014	0.00206	0.00177	0.00148	0.00126	0.00146	0.00206	0.00148					768.494	80.4578	57.2377	74.4203	77.72
12.5471	21		789.47	8416	10675	12859	15138	17679	20802		789.47	2102	2170	2060	2250	2460	2424		-4.016	0.00224	0.00165	0.00206	0.00196	0.00134	0.001	0.00224	0.00206	0.00134					768.976	80.418	57.0915	74.3227	77.654
12.5574	22		790.22	8664	10983	13292	15663	18356	21565		790.22	2100	2156	2160	2280	2340	2395		-4.012	0.00176	0.000988097	0.00174	0.00145	0.00131	0.00116	0.00176	0.00174	0.00131					769.458	80.3737	56.9621	74.1999	77.608
12.5677	19		790.98	8928	11345	13679	16186	18988	22267		790.98	2104	2170	2100	2220	2460	2382		-4.008	0.000502915	0.000741075	0.000264014	0.00131	0.000757604	0.000871428	0.000502915	0.000264014	0.000757604					769.94	80.3285	56.8261	74.0543	77.5816
12.578	19		791.73	9199	11726	14227	16861	19753	23199		791.73	2100	2100	2140	2280	2340	2372		-4.004	0.00249	0.00217	0.00248	0.00368	0.00131	0.00245	0.00249	0.00248	0.00131					770.423	80.2855	56.6569	73.8929	77.5699
12.5884	12		792.49	9551	12181	14852	17528	20543	24241		792.49	2103	2184	2140	2340	2400	2391		-4	0.00151	0.00143	0.00243	0.00215	0.00121	0.00197	0.00151	0.00243	0.00121					770.905	80.2478	56.4398	73.7266	77.5651
12.5987	10		793.24	9960	12743	15523	18335	21634	25471		793.24	2101	2100	2100	2130	2280	2374		-3.996	0.00203	0.0022	0.00169	0.00354	0.00189	0.0021	0.00203	0.00169	0.00189					771.387	80.218	56.1804	73.5686	77.5588
12.609	10		794	10400	13328	16237	19305	22627	26736		794	2099	2170	2220	2280	2460	2384		-3.992	0.00169	0.00145	0.00164	0.0034	0.00117	0.00165	0.00169	0.00164	0.00117					771.869	80.1974	55.9034	73.4323	77.5433
12.6193	14		794.75	10886	14022	17162	20298	23910	28199		794.75	2100	2156	2100	2250	2520	2413		-3.988	0.00149	0.00118	0.001	0.00182	0.000792075	0.00119	0.00149	0.001	0.000792075					772.351	80.1856	55.6412	73.3276	77.5128
12.6296	23		795.51	11524	14845	18203	21640	25477	30119		795.51	2101	2170	2140	2280	2340	2421		-3.984	0.00133	0.00151	0.00164	0.00243	0.00127	0.00155	0.00133	0.00164	0.00127					772.833	80.1804	55.4185	73.2589	77.4637
12.6399	24		796.26	12299	15902	19512	23184	27426	32379		796.26	2102	2142	2100	2250	2580	2400		-3.98	0.00142	0.00156	0.00179	0.00238	0.00103	0.00155	0.00142	0.00179	0.00103					773.315	80.178	55.2404	73.2234	77.3947
12.6502	15		797.02	13159	17076	21002	25044	29567	34936		797.02	2098	2142	2160	2220	2340	2433		-3.976	0.00165	0.00178	0.00148	0.00233	0.00114	0.00171	0.00165	0.00148	0.00114					773.797	80.1741	55.091	73.2118	77.3071
12.6605	17		797.77	13947	18151	22383	26659	31503	37350		797.77	2102	2156	2140	2280	2700	2403		-3.972	0.00128	0.00181	0.0019	0.00177	0.00176	0.00116	0.00128	0.0019	0.00176					774.279	80.1646	54.9434	73.211	77.2044
12.6708	12		798.53	14534	18915	23347	27866	32858	39023		798.53	2102	2128	2100	2250	2520	2401		-3.968	0.00149	0.00104	0.00206	0.00219	0.00117	0.00113	0.00149	0.00206	0.00117					774.761	80.1466	54.7731	73.2066	77.093
12.6812	11		799.28	14765	19237	23687	28294	33547	39735		799.28	2098	2184	2160	2340	2520	2397		-3.964	0.00144	0.00115	0.00185	0.00182	0.00107	0.00123	0.00144	0.00185	0.00107					775.244	80.1186	54.5698	73.1852	76.98
12.6915	11		800.04	14551	18978	23423	27949	32989	39183		800.04	2102	2142	2120	2190	2460	2470		-3.96	0.00146	0.00159	0.00153	0.00238	0.000998678	0.00158	0.00146	0.00153	0.000998678					775.726	80.0811	54.3387	73.1365	76.8728
12.7018	18		800.79	13951	18130	22343	26659	31472	37332		800.79	2100	2170	2180	2280	2580	2444		-3.956	0.00165	0.00211	0.00206	0.0034	0.00158	0.00219	0.00165	0.00206	0.00158					776.208	80.036	54.0945	73.0534	76.7765
12.7121	19		801.55	12898	16740	20582	24484	28882	34235		801.55	2103	2142	2160	2280	2280	2498		-3.952	0.0011	0.00121	0.00106	0.00243	0.00121	0.00126	0.0011	0.00106	0.00121					776.69	79.9868	53.8497	72.9322	76.6924
12.7224	15		802.3	11484	14820	18165	21588	25425	30057		802.3	2100	2170	2140	2280	2520	2489		-3.948	0.00119	0.00145	0.00153	0.00159	0.00138	0.001	0.00119	0.00153	0.00138					777.172	79.9378	53.6062	72.7723	76.6177
12.7327	5		803.06	9811	12585	15309	18060	21274	25004		803.06	2102	2184	2080	2340	2520	2498		-3.944	0.00117	0.000686181	0.00253	0.00126	0.00158	0.000839154	0.00117	0.00253	0.00158					777.654	79.8941	53.3556	72.5756	76.5464
12.743	0		803.81	8109	10213	12304	14488	16921	19823		803.81	2101	2128	2200	2250	2460	2514		-3.94	0.00155	0.00137	0.00195	0.00252	0.00124	0.00174	0.00155	0.00195	0.00124					778.136	79.8595	53.0861	72.3463	76.4718
12.7533	0		804.56	6477	8040	9560	11172	12963	15108		804.56	2103	2212	2120	2370	2580	2537		-3.936	0.00128	0.00184	0.00243	0.00257	0.00127	0.0011	0.00128	0.00243	0.00127					778.619	79.8358	52.7935	72.0901	76.3891
12.7637	0		805.32	5168	6263	7301	8426	9695	11173		805.32	2103	2128	2140	2220	2340	2544		-3.932	0.00199	0.00145	0.00195	0.00308	0.00138	0.00187	0.00199	0.00195	0.00138					779.101	79.8216	52.4875	71.8139	76.2972
12.774	5		806.07	4163	4897	5606	6353	7214	8192		806.07	2100	2198	2200	2340	2520	2486		-3.928	0.00149	0.00159	0.00143	0.00191	0.00138	0.00132	0.00149	0.00143	0.00138					779.583	79.8121	52.1889	71.5242	76.1983
12.7843	12		806.83	3446	3921	4396	4877	5442	6081		806.83	2103	2142	2120	2190	2400	2484		-3.924	0.00119	0.000878309	0.00179	0.00107	0.00103	0.000935978	0.00119	0.00179	0.00103					780.065	79.8	51.9196	71.2261	76.097
12.7946	16		807.58	2967	3270	3580	3907	4270	4684		807.58	2100	2184	2160	2340	2460	2484		-3.92	0.00121	0.000988097	0.00227	0.00177	0.00134	0.00126	0.00121	0.00227	0.00134					780.547	79.7775	51.6897	70.9219	75.9977
12.8049	12		808.33	2668	2867	3062	3272	3501	3764		808.33	2101	2128	2100	2280	2400	2399		-3.916	0.00149	0.00159	0.00216	0.00243	0.00131	0.00168	0.00149	0.00216	0.00131					781.029	79.7393	51.4906	70.611	75.903
12.8152	11		809.09	2478	2609	2736	2887	3032	3221		809.09	2099	2142	2160	2190	2400	2419		-3.912	0.00137	0.00115	0.00227	0.00145	0.00145	0.00152	0.00137	0.00227	0.00145					781.511	79.6843	51.299	70.2904	75.8129
12.8255	3		809.84	2353	2445	2545	2624	2744	2865		809.84	2101	2170	2080	2250	2640	2337		-3.908	0.00117	0.00124	0.00143	0.00182	0.000998678	0.00142	0.00117	0.00143	0.000998678					781.993	79.6165	51.09	69.9565	75.7261
12.8359	14		810.59	2283	2348	2410	2470	2550	2636		810.59	2101	2128	2100	2160	2220	2326		-3.904	0.0016	0.00124	0.00232	0.00205	0.00145	0.00161	0.0016	0.00232	0.00145					782.475	79.5436	50.8525	69.6069	75.6418
12.8462	15		811.35	2233	2278	2326	2373	2425	2486		811.35	2100	2128	2100	2220	2460	2258		-3.9	0.00153	0.00148	0.00158	0.00149	0.000757604	0.00139	0.00153	0.00158	0.000757604					782.957	79.474	50.5973	69.242	75.5604
12.8565	26		812.1	2201	2235	2270	2303	2347	2394		812.1	2099	2142	2100	2190	2280	2293		-3.896	0.00105	0.00121	0.00185	0.00215	0.000826502	0.00136	0.00105	0.00185	0.000826502					783.44	79.4141	50.3545	68.8642	75.4845
12.8668	25		812.85	2179	2206	2235	2261	2301	2331		812.85	2100	2114	2120	2190	2460	2253		-3.892	0.00153	0.0014	0.00174	0.00177	0.00103	0.00132	0.00153	0.00174	0.00103					783.922	79.3658	50.1602	68.4773	75.4158
12.8771	19		813.61	2164	2183	2204	2231	2249	2286		813.61	2102	2128	2060	2220	2280	2251		-3.888	0.0019	0.00151	0.00259	0.00299	0.00121	0.00155	0.0019	0.00259	0.00121					784.404	79.3268	50.0391	68.0835	75.3544
12.8874	8		814.36	2151	2171	2188	2208	2227	2254		814.36	2098	2128	2120	2220	2340	2255		-3.884	0.00192	0.00137	0.00185	0.00257	0.00114	0.0011	0.00192	0.00185	0.00114					784.886	79.2922	49.9949	67.6818	75.2964
12.8977	4		815.11	2144	2158	2175	2189	2204	2224		815.11	2102	2156	2080	2220	2280	2295		-3.88	0.000525774	0.000576394	0.00052796	0.000373164	3.44265e-05	0.000871428	0.000525774	0.00052796	3.44265e-05					785.368	79.2568	50.0115	67.2667	75.2345
12.908	5		815.87	2137	2150	2164	2179	2191	2211		815.87	2099	2114	2120	2160	2280	2264		-3.876	0.00215	0.00214	0.00269	0.00326	0.00141	0.00278	0.00215	0.00269	0.00141					785.85	79.2185	50.0666	66.8291	75.1613
12.9184	20		816.62	2132	2146	2153	2168	2184	2191		816.62	2101	2142	2100	2220	2400	2281		-3.872	0.00133	0.0011	0.00169	0.00182	0.00131	0.00187	0.00133	0.00169	0.00131					786.332	79.1785	50.1466	66.3577	75.0723
12.9287	23		817.37	2131	2137	2149	2158	2170	2191		817.37	2097	2114	2100	2190	2220	2249		-3.868	0.0019	0.00209	0.00153	0.00359	0.00134	0.00252	0.0019	0.00153	0.00134					786.814	79.1406	50.2548	65.841	74.9689
12.939	25		818.12	2126	2136	2147	2156	2166	2177		818.12	2102	2156	2100	2280	2400	2218		-3.864	0.00169	0.00165	0.00127	0.00257	0.000585428	0.00174	0.00169	0.00127	0.000585428					787.297	79.1091	50.4065	65.2681	74.8596
12.9493	23		818.88	2124	2131	2139	2149	2158	2172		818.88	2100	2086	2080	2220	2220	2214		-3.86	0.00105	0.00121	0.00143	0.00107	0.000413251	0.00136	0.00105	0.00143	0.000413251					787.779	79.0861	50.6155	64.6288	74.7571
12.9596	15		819.63	2123	2130	2137	2147	2155	2163		819.63	2097	2142	2100	2190	2400	2214		-3.856	0.00114	0.00104	0.00169	0.00224	0.00127	0.00155	0.00114	0.00169	0.00127					788.261	79.0705	50.8779	63.9134	74.6739
12.9699	13		820.38	2121	2127	2134	2142	2150	2160		820.38	2102	2114	2060	2130	2340	2234		-3.852	0.00149	0.00129	0.00132	0.00233	0.00117	0.00181	0.00149	0.00132	0.00117					788.743	79.0587	51.166	63.112	74.6172
12.9802	7		821.13	2120	2128	2134	2139	2147	2159		821.13	2099	2128	2080	2250	2340	2237		-3.848	0.00112	0.00145	0.0019	0.00126	0.00103	0.00184	0.00112	0.0019	0.00103					789.225	79.0465	51.4339	62.2156	74.5855
12.9905	10		821.89	2118	2126	2130	2137	2145	2155		821.89	2099	2142	2080	2100	2340	2217		-3.844	0.00144	0.00143	0.00201	0.00196	0.00141	0.00119	0.00144	0.00201	0.00141					789.707	79.0311	51.6343	61.2185	74.5692
13.0008	18		822.64	2118	2123	2129	2135	2142	2152		822.64	2096	2114	2100	2220	2160	2275		-3.84	0.00139	0.0011	0.00116	0.00201	0.000964252	0.000968253	0.00139	0.00116	0.000964252					790.189	79.0132	51.736	60.1204	74.5536
13.0112	20		823.39	2116	2123	2127	2133	2143	2145		823.39	2098	2156	2080	2220	2520	2274		-3.836	0.00093725	0.00104	0.00164	0.00159	0.000860928	0.00107	0.00093725	0.00164	0.000860928					790.671	78.9959	51.7337	58.93	74.5245
13.0215	15		824.14	2116	2121	2127	2132	2138	2148		824.14	2100	2100	2060	2130	2160	2332		-3.832	0.00103	0.00126	0.00201	0.00219	0.0011	0.00148	0.00103	0.00201	0.0011					791.154	78.9839	51.6459	57.665	74.4735
13.0318	11		824.89	2113	2120	2126	2130	2138	2143		824.89	2099	2142	2120	2250	2400	2276		-3.828	0.00158	0.00217	0.00248	0.00308	0.0011	0.00207	0.00158	0.00248	0.0011					791.636	78.98	51.5024	56.3508	74.4004
13.0421	9		825.65	2115	2119	2126	2131	2133	2143		825.65	2099	2156	2020	2220	2340	2288		-3.824	0.00155	0.00107	0.00132	0.00201	0.000482104	0.00132	0.00155	0.00132	0.000482104					792.118	78.9846	51.3278	55.0159	74.3128
13.0524	7		826.4	2114	2120	2123	2131	2136	2142		826.4	2096	2142	2080	2220	2280	2295		-3.82	0.00101	0.00134	0.00111	0.00173	0.000551001	0.00107	0.00101	0.00111	0.000551001					792.6	78.9947	51.1301	53.6876	74.2228
13.0627	6		827.15	2115	2118	2122	2127	2132	2138		827.15	2101	2128	2040	2160	2220	2275		-3.816	0.00121	0.000795969	0.00137	0.00107	0.00124	0.00067778	0.00121	0.00137	0.00124					793.082	79.0055	50.9007	52.3883	74.1421
13.073	3		827.9	2113	2118	2123	2127	2135	2140		827.9	2098	2086	2080	2190	2220	2280		-3.812	0.00144	0.00145	0.00148	0.00243	0.00103	0.00168	0.00144	0.00148	0.00103					793.564	79.0127	50.6262	51.1354	74.0783
13.0833	9		828.65	2112	2116	2120	2126	2128	2134		828.65	2101	2170	2060	2250	2400	2227		-3.808	0.00176	0.00162	0.00222	0.00229	0.00134	0.00139	0.00176	0.00222	0.00134					794.046	79.0137	50.3025	49.943	74.0329
13.0937	17		829.4	2113	2116	2121	2126	2131	2138		829.4	2098	2114	2060	2160	2220	2207		-3.804	0.0021	0.00165	0.00174	0.00289	0.00114	0.00174	0.0021	0.00174	0.00114					794.528	79.0089	49.9452	48.8246	74.0022
13.104	21		830.16	2113	2116	2121	2122	2130	2134		830.16	2099	2128	2060	2220	2280	2226		-3.8	0.00137	0.00132	0.0019	0.00154	0.0011	0.00107	0.00137	0.0019	0.0011					795.01	79.0007	49.5873	47.7938	73.98
13.1143	24		830.91	2111	2116	2119	2127	2130	2137		830.91	2098	2114	2080	2190	2280	2233		-3.796	0.000822951	0.0011	0.00137	0.00135	0.000723178	0.0011	0.000822951	0.00137	0.000723178					795.493	78.9923	49.2662	46.8632	73.9599
13.1246	31		831.66	2110	2116	2121	2124	2125	2132		831.66	2098	2128	2120	2190	2220	2230		-3.792	0.00144	0.00104	0.00259	0.00191	0.000895355	0.00119	0.00144	0.00259	0.000895355					795.975	78.9857	49.006	46.0421	73.9377
13.1349	23		832.41	2111	2113	2117	2123	2123	2132		832.41	2097	2128	2040	2160	2160	2199		-3.788	0.00199	0.00151	0.00232	0.00266	0.00107	0.00171	0.00199	0.00232	0.00107					796.457	78.9817	48.8053	45.3356	73.9112
13.1452	19		833.16	2109	2116	2119	2124	2126	2131		833.16	2099	2128	2100	2250	2160	2226		-3.784	0.00128	0.000850863	0.00179	0.00173	0.00121	0.00116	0.00128	0.00179	0.00121					796.939	78.9796	48.6391	44.7464	73.88
13.1555	6		833.91	2110	2113	2117	2121	2123	2130		833.91	2099	2114	2080	2190	2280	2241		-3.78	0.00137	0.00102	0.00127	0.00173	0.000551001	0.00126	0.00137	0.00127	0.000551001					797.421	78.9782	48.4727	44.2782	73.8436
13.1658	4		834.66	2110	2115	2117	2121	2125	2132		834.66	2096	2128	2120	2160	2160	2223		-3.776	0.00171	0.00145	0.0028	0.00215	0.00158	0.00136	0.00171	0.0028	0.00158					797.903	78.9764	48.281	43.9391	73.8012
13.1761	2		835.41	2109	2112	2114	2120	2123	2125		835.41	2098	2142	2100	2190	2340	2228		-3.772	0.00171	0.00154	0.00153	0.00187	0.00131	0.00145	0.00171	0.00153	0.00131					798.385	78.9732	48.0606	43.7418	73.7514
13.1865	6		836.16	2110	2115	2116	2119	2123	2127		836.16	2101	2114	2100	2190	2220	2290		-3.768	0.00139	0.00096065	0.00211	0.00154	0.000757604	0.00107	0.00139	0.00211	0.000757604					798.867	78.9677	47.8302	43.6988	73.6935
13.1968	14		836.91	2110	2112	2116	2117	2120	2126		836.91	2097	2142	2120	2220	2400	2273		-3.764	0.00183	0.00124	0.00206	0.00117	0.00148	0.000871428	0.00183	0.00206	0.00148					799.35	78.9587	47.6182	43.8159	73.6287
13.2071	25		837.66	2109	2112	2113	2119	2123	2127		837.66	2100	2114	2080	2130	2160	2334		-3.76	0.00203	0.00118	0.00227	0.00201	0.00127	0.00123	0.00203	0.00227	0.00127					799.832	78.9449	47.4453	44.0855	73.5614
13.2174	23		838.42	2108	2112	2114	2118	2122	2125		838.42	2099	2170	2100	2220	2280	2325		-3.756	0.00181	0.00124	0.0019	0.00229	0.000964252	0.00119	0.00181	0.0019	0.000964252					800.314	78.9251	47.312	44.4856	73.4981
13.2277	27		839.17	2111	2112	2112	2117	2120	2124		839.17	2102	2156	2060	2220	2160	2365		-3.752	0.000342896	0.00060384	0.000264014	0.00107	0.00107	0.000806879	0.000342896	0.000264014	0.00107					800.796	78.9	47.1995	44.9846	73.4462
13.238	23		839.92	2108	2111	2114	2118	2120	2124		839.92	2096	2100	2140	2160	2160	2337		-3.748	0.0024	0.00239	0.00248	0.0035	0.00148	0.00281	0.0024	0.00248	0.00148					801.278	78.8723	47.0823	45.5496	73.4119
13.2483	27		840.67	2110	2110	2112	2115	2115	2121		840.67	2101	2184	2080	2250	2340	2334		-3.744	0.00119	0.00162	0.0019	0.00187	0.0011	0.00136	0.00119	0.0019	0.0011					801.76	78.8468	46.9453	46.154	73.398
13.2586	16		841.42	2108	2111	2113	2117	2121	2122		841.42	2099	2114	2100	2160	2280	2339		-3.74	0.00203	0.00159	0.00269	0.00229	0.00148	0.00232	0.00203	0.00269	0.00148					802.242	78.829	46.7942	46.7815	73.4033
13.269	18		842.17	2108	2110	2112	2115	2115	2123		842.17	2099	2156	2080	2280	2340	2330		-3.736	0.00171	0.00154	0.00195	0.0021	0.000792075	0.00161	0.00171	0.00195	0.000792075					802.724	78.8233	46.6537	47.4243	73.4225
13.2793	5		842.92	2107	2110	2113	2119	2118	2121		842.92	2100	2100	2080	2130	2160	2361		-3.732	0.00105	0.000905756	0.00106	0.00154	0.00145	0.0011	0.00105	0.00106	0.00145					803.206	78.8314	46.5544	48.0786	73.4481
13.2896	2		843.67	2107	2110	2112	2114	2115	2118		843.67	2099	2184	2080	2250	2220	2379		-3.728	0.00126	0.00121	0.00232	0.00173	0.00131	0.00126	0.00126	0.00232	0.00131					803.688	78.8509	46.5148	48.7396	73.4726
13.2999	0		844.42	2107	2110	2112	2114	2116	2121		844.42	2099	2142	2120	2190	2340	2355		-3.724	0.00137	0.00148	0.00238	0.00182	0.000998678	0.00148	0.00137	0.00238	0.000998678					804.171	78.8763	46.5311	49.3996	73.4906
13.3102	3		845.17	2107	2110	2112	2115	2114	2119		845.17	2099	2156	2120	2190	2280	2360		-3.72	0.00121	0.00162	0.00227	0.00252	0.00121	0.00161	0.00121	0.00227	0.00121					804.653	78.9012	46.5794	50.0496	73.5008
13.3205	1		845.92	2106	2108	2109	2113	2115	2120		845.92	2100	2128	2060	2220	2160	2327		-3.716	0.00128	0.00156	0.00248	0.0014	0.00117	0.00119	0.00128	0.00248	0.00117					805.135	78.9199	46.6307	50.6827	73.5053
13.3308	2		846.67	2106	2110	2112	2112	2116	2120		846.67	2097	2128	2100	2220	2280	2293		-3.712	0.00142	0.00132	0.00222	0.00177	0.00103	0.00145	0.00142	0.00222	0.00103					805.617	78.9297	46.6677	51.2974	73.5091
13.3412	3		847.41	2107	2108	2107	2113	2114	2115		847.41	2100	2142	2060	2250	2400	2228		-3.708	0.00128	0.00124	0.00169	0.00177	0.000895355	0.0011	0.00128	0.00169	0.000895355					806.099	78.9309	46.6945	51.8983	73.5173
13.3515	12		848.16	2105	2110	2111	2111	2115	2120		848.16	2096	2100	2080	2160	2100	2253		-3.704	0.0011	0.00121	0.00222	0.00191	0.00145	0.00136	0.0011	0.00222	0.00145					806.581	78.9263	46.7332	52.4935	73.5334
13.3618	12		848.91	2106	2107	2109	2110	2113	2114		848.91	2098	2142	2120	2280	2460	2230		-3.7	0.00181	0.00137	0.00206	0.00261	0.00114	0.0021	0.00181	0.00206	0.00114					807.063	78.9201	46.8095	53.09	73.5578
13.3721	17		849.66	2106	2108	2110	2112	2114	2116		849.66	2101	2114	2080	2190	2220	2263		-3.696	0.00135	0.00145	0.00211	0.00205	0.000792075	0.00155	0.00135	0.00211	0.000792075					807.545	78.9158	46.935	53.6911	73.5879
13.3824	20		850.41	2106	2107	2109	2112	2111	2115		850.41	2098	2156	2080	2190	2340	2258		-3.692	0.0011	0.00121	0.00174	0.00252	0.00121	0.00187	0.0011	0.00174	0.00121					808.028	78.9162	47.0979	54.2952	73.6184
13.3927	22		851.16	2105	2106	2109	2110	2113	2117		851.16	2101	2128	2040	2160	2400	2270		-3.688	0.00142	0.000823416	0.00211	0.000979492	0.00131	0.00107	0.00142	0.00211	0.00131					808.51	78.9231	47.2678	54.8987	73.6441
13.403	16		851.91	2105	2106	2109	2111	2113	2115		851.91	2097	2114	2120	2190	2220	2258		-3.684	0.00153	0.00145	0.00211	0.00182	0.00141	0.00181	0.00153	0.00211	0.00141					808.992	78.9375	47.4102	55.4998	73.6602
13.4133	8		852.66	2105	2106	2107	2110	2109	2114		852.66	2102	2142	2080	2100	2340	2237		-3.68	0.00169	0.00118	0.00227	0.00252	0.00131	0.00165	0.00169	0.00227	0.00131					809.474	78.9599	47.5051	56.1014	73.6642
13.4237	15		853.41	2105	2107	2107	2111	2112	2112		853.41	2098	2114	2180	2160	2160	2209		-3.676	0.00192	0.00145	0.00227	0.00266	0.00127	0.002	0.00192	0.00227	0.00127					809.956	78.9898	47.5562	56.7116	73.6558
13.434	20		854.16	2105	2106	2107	2107	2110	2112		854.16	2099	2128	2060	2220	2340	2176		-3.672	0.00142	0.00096065	0.00195	0.00173	0.00114	0.00152	0.00142	0.00195	0.00114					810.438	79.0253	47.5875	57.3403	73.6361
13.4443	20		854.91	2103	2107	2107	2112	2112	2115		854.91	2099	2100	2040	2100	2220	2204		-3.668	0.000982969	0.000823416	0.00164	0.00121	0.000860928	0.00113	0.000982969	0.00164	0.000860928					810.92	79.0633	47.6298	57.9957	73.6073
13.4546	20		855.65	2105	2106	2106	2108	2109	2110		855.65	2100	2142	2100	2250	2340	2197		-3.664	0.00112	0.000988097	0.00253	0.00168	0.00124	0.00161	0.00112	0.00253	0.00124					811.402	79.0995	47.7027	58.6801	73.5722
13.4649	25		856.4	2105	2105	2107	2110	2111	2113		856.4	2098	2100	2040	2160	2340	2195		-3.66	0.00165	0.0014	0.00238	0.00252	0.0011	0.002	0.00165	0.00238	0.0011					811.885	79.1298	47.8044	59.3899	73.534
13.4752	23		857.15	2104	2104	2106	2108	2107	2110		857.15	2099	2142	2120	2160	2340	2219		-3.656	0.00101	0.00104	0.00248	0.00131	0.00152	0.0011	0.00101	0.00248	0.00152					812.367	79.1518	47.9138	60.1174	73.4964
13.4855	21		857.9	2103	2106	2106	2110	2109	2113		857.9	2101	2128	2040	2160	2280	2231		-3.652	0.000982969	0.00126	0.00169	0.00196	0.000895355	0.00148	0.000982969	0.00169	0.000895355					812.849	79.1657	48.0034	60.8548	73.4636
13.4958	14		858.65	2105	2106	2105	2106	2107	2112		858.65	2098	2114	2100	2220	2340	2248		-3.648	0.00144	0.00154	0.00275	0.00219	0.00172	0.00161	0.00144	0.00275	0.00172					813.331	79.1737	48.0565	61.5968	73.4406
13.5061	17		859.4	2103	2106	2105	2109	2109	2112		859.4	2098	2142	2060	2160	2400	2269		-3.644	0.00144	0.0011	0.00169	0.00187	0.00103	0.00197	0.00144	0.00169	0.00103					813.813	79.179	48.0755	62.3409	73.4318
13.5165	16		860.15	2104	2104	2107	2107	2111	2111		860.15	2099	2128	2120	2160	2100	2344		-3.64	0.00114	0.00115	0.00179	0.00163	0.000860928	0.00126	0.00114	0.00179	0.000860928					814.295	79.184	48.0805	63.0855	73.4411
13.5268	13		860.89	2105	2104	2105	2107	2105	2109		860.89	2101	2142	2100	2280	2340	2323		-3.636	0.00151	0.00113	0.00253	0.00196	0.00158	0.00161	0.00151	0.00253	0.00158					814.777	79.1892	48.0966	63.827	73.4705
13.5371	16		861.64	2103	2105	2107	2108	2109	2110		861.64	2099	2142	2020	2130	2280	2370		-3.632	0.00197	0.00184	0.00264	0.00233	0.00138	0.00158	0.00197	0.00264	0.00138					815.259	79.1931	48.1391	64.5581	73.5203
13.5474	21		862.39	2104	2103	2105	2106	2108	2107		862.39	2097	2170	2080	2160	2400	2367		-3.628	0.00162	0.00126	0.00201	0.00196	0.00107	0.00145	0.00162	0.00201	0.00107					815.741	79.1935	48.2038	65.2681	73.5892
13.5577	13		863.14	2104	2106	2106	2108	2111	2113		863.14	2098	2142	2060	2220	2220	2355		-3.624	0.000662933	0.000850863	0.00127	0.000699642	0.000723178	0.000645505	0.000662933	0.00127	0.000723178					816.224	79.1897	48.2704	65.9454	73.675
13.568	19		863.88	2104	2105	2103	2105	2106	2107		863.88	2099	2114	2120	2250	2340	2311		-3.62	0.00215	0.00222	0.00259	0.00396	0.00138	0.00307	0.00215	0.00259	0.00138					816.706	79.1838	48.3143	66.5813	73.7745
13.5783	12		864.63	2103	2106	2106	2108	2108	2109		864.63	2099	2156	2060	2220	2280	2301		-3.616	0.00174	0.000850863	0.0019	0.00229	0.00107	0.00155	0.00174	0.0019	0.00107					817.188	79.1807	48.3221	67.172	73.8844
13.5886	15		865.38	2104	2103	2105	2106	2109	2106		865.38	2098	2114	2080	2190	2160	2274		-3.612	0.00176	0.00165	0.00285	0.00243	0.00165	0.00136	0.00176	0.00285	0.00165					817.67	79.1869	48.2996	67.7193	74.0001
13.599	6		866.13	2103	2106	2104	2107	2105	2109		866.13	2100	2142	2100	2190	2280	2230		-3.608	0.00169	0.00181	0.00148	0.00243	0.00107	0.00197	0.00169	0.00148	0.00107					818.152	79.2074	48.2691	68.2287	74.1155
13.6093	2		866.88	2103	2103	2104	2107	2110	2108		866.88	2097	2114	2040	2070	2220	2346		-3.604	0.00107	0.00145	0.00111	0.00168	0.000895355	0.00132	0.00107	0.00111	0.000895355					818.634	79.2435	48.2563	68.7068	74.2229
13.6196	7		867.62	2104	2104	2105	2107	2107	2106		867.62	2100	2170	2080	2190	2340	2403		-3.6	0.00187	0.00137	0.00153	0.00177	0.00121	0.00145	0.00187	0.00153	0.00121					819.116	79.2918	48.276	69.1592	74.3144
13.6299	13		868.37	2102	2105	2105	2106	2107	2109		868.37	2099	2128	2080	2070	2100	2400		-3.596	0.00199	0.00156	0.00201	0.00205	0.0011	0.00187	0.00199	0.00201	0.0011					819.598	79.3449	48.323	69.5892	74.3831
13.6402	19		869.12	2103	2103	2105	2105	2106	2105		869.12	2098	2156	2080	2220	2220	2398		-3.592	0.00197	0.00148	0.0019	0.00243	0.000723178	0.0019	0.00197	0.0019	0.000723178					820.081	79.3946	48.3755	69.9985	74.4259
13.6505	27		869.86	2102	2103	2105	2108	2106	2108		869.86	2100	2212	2100	2130	2280	2373		-3.588	0.00181	0.00159	0.00211	0.00149	0.00145	0.00145	0.00181	0.00211	0.00145					820.563	79.4347	48.4086	70.388	74.4439
13.6608	20		870.61	2104	2103	2103	2104	2103	2105		870.61	2099	2100	2100	2250	2160	2340		-3.584	0.00215	0.00148	0.00195	0.00187	0.00114	0.00139	0.00215	0.00195	0.00114					821.045	79.4633	48.4088	70.7586	74.443
13.6711	12		871.36	2102	2105	2106	2108	2106	2109		871.36	2099	2114	2080	2190	2340	2257		-3.58	0.00199	0.00107	0.00238	0.00163	0.000826502	0.00123	0.00199	0.00238	0.000826502					821.527	79.4832	48.3821	71.112	74.4321
13.6814	0		872.11	2104	2103	2105	2105	2102	2104		872.11	2098	2114	2060	2190	2160	2238		-3.576	0.00187	0.00154	0.00185	0.00182	0.00152	0.00184	0.00187	0.00185	0.00152					822.009	79.5005	48.3502	71.4495	74.421
13.6918	3		872.85	2102	2104	2103	2107	2107	2111		872.85	2101	2142	2060	2190	2400	2201		-3.572	0.00229	0.00187	0.00222	0.00303	0.000792075	0.00194	0.00229	0.00222	0.000792075					822.491	79.5214	48.3373	71.7717	74.4185
13.7021	8		873.6	2103	2102	2105	2104	2104	2105		873.6	2099	2114	2060	2160	2220	2209		-3.568	0.00194	0.00124	0.00164	0.00173	0.000860928	0.00142	0.00194	0.00164	0.000860928					822.973	79.5502	48.3544	72.0778	74.4301
13.7124	16		874.35	2103	2104	2103	2105	2104	2105		874.35	2099	2128	2100	2190	2340	2279		-3.564	0.00155	0.00121	0.00116	0.00219	0.000447677	0.00178	0.00155	0.00116	0.000447677					823.455	79.5875	48.3912	72.3665	74.4578
13.7227	19		875.09	2102	2105	2105	2105	2106	2107		875.09	2098	2142	2020	2100	2160	2275		-3.56	0.00167	0.000768522	0.00216	0.000886209	0.000860928	0.001	0.00167	0.00216	0.000860928					823.937	79.6303	48.4203	72.6368	74.501
13.733	15		875.84	2102	2103	2103	2104	2104	2105		875.84	2098	2142	2100	2190	2340	2245		-3.556	0.00222	0.00132	0.00243	0.00219	0.000998678	0.00184	0.00222	0.00243	0.000998678					824.42	79.6738	48.4113	72.8894	74.5568
13.7433	14		876.59	2101	2105	2105	2105	2105	2105		876.59	2100	2128	2040	2250	2160	2241		-3.552	0.00215	0.00115	0.00232	0.00187	0.00131	0.00142	0.00215	0.00232	0.00131					824.902	79.7128	48.3477	73.127	74.6221
13.7536	11		877.33	2103	2102	2102	2104	2105	2106		877.33	2097	2100	2120	2160	2160	2247		-3.548	0.00235	0.00154	0.00222	0.00289	0.00103	0.00194	0.00235	0.00222	0.00103					825.384	79.7436	48.2355	73.3542	74.6941
13.7639	12		878.08	2101	2103	2104	2105	2107	2106		878.08	2100	2128	2060	2190	2400	2193		-3.544	0.00171	0.000795969	0.00153	0.00177	0.000860928	0.00152	0.00171	0.00153	0.000860928					825.866	79.7638	48.1007	73.576	74.7708
13.7743	16		878.82	2102	2103	2102	2103	2107	2104		878.82	2097	2114	2040	2190	2220	2173		-3.54	0.00119	0.000823416	0.00216	0.00154	0.000998678	0.0011	0.00119	0.00216	0.000998678					826.348	79.7734	47.975	73.7967	74.8518
13.7846	10		879.57	2102	2104	2103	2104	2105	2106		879.57	2102	2142	2100	2280	2280	2129		-3.536	0.00192	0.000795969	0.00232	0.00159	0.00138	0.00145	0.00192	0.00232	0.00138					826.83	79.7736	47.8792	74.0186	74.9375
13.7949	10		880.32	2102	2102	2102	2106	2102	2104		880.32	2098	2100	2060	2130	2280	2151		-3.532	0.00231	0.00156	0.00211	0.00233	0.0011	0.0019	0.00231	0.00211	0.0011					827.312	79.767	47.8119	74.2416	75.0298
13.8052	13		881.06	2102	2103	2102	2106	2104	2104		881.06	2099	2100	2100	2250	2280	2178		-3.528	0.00181	0.00096065	0.00243	0.00131	0.00152	0.00142	0.00181	0.00243	0.00152					827.794	79.7576	47.7514	74.4637	75.1313
13.8155	17		881.81	2102	2102	2104	2105	2104	2108		881.81	2099	2128	2060	2190	2220	2187		-3.524	0.0019	0.00134	0.00206	0.00163	0.000482104	0.00161	0.0019	0.00206	0.000482104					828.277	79.7501	47.669	74.6822	75.2437
13.8258	23		882.55	2102	2102	2102	2101	2102	2105		882.55	2098	2100	2100	2310	2220	2202		-3.52	0.00187	0.00129	0.0019	0.00233	0.00121	0.00174	0.00187	0.0019	0.00121					828.759	79.75	47.5456	74.8938	75.3665
13.8361	27		883.3	2102	2102	2102	2105	2107	2108		883.3	2099	2156	2040	2250	2280	2207		-3.516	0.00178	0.0011	0.00179	0.00257	0.000585428	0.00161	0.00178	0.00179	0.000585428					829.241	79.7619	47.3829	75.0961	75.4959
13.8465	20		884.05	2102	2102	2102	2103	2101	2103		884.05	2097	2128	2060	2220	2160	2259		-3.512	0.00153	0.00115	0.00164	0.00187	0.00117	0.00126	0.00153	0.00164	0.00117					829.723	79.789	47.2017	75.2876	75.6236
13.8568	9		884.79	2100	2103	2103	2106	2107	2106		884.79	2098	2128	2060	2190	2280	2253		-3.508	0.00187	0.00104	0.00232	0.00177	0.00103	0.00145	0.00187	0.00232	0.00103					830.205	79.8313	47.0305	75.4682	75.7387
13.8671	1		885.54	2103	2102	2101	2101	2101	2105		885.54	2100	2114	2080	2190	2100	2265		-3.504	0.00229	0.00178	0.00206	0.00303	0.00131	0.00161	0.00229	0.00206	0.00131					830.687	79.8862	46.8891	75.6391	75.8303
13.8774	0		886.28	2101	2103	2103	2104	2105	2108		886.28	2100	2128	2100	2280	2340	2208		-3.5	0.00199	0.00132	0.00169	0.0021	0.00107	0.000839154	0.00199	0.00169	0.00107					831.169	79.9481	46.7777	75.8033	75.8911
13.8877	3		887.03	2102	2101	2103	2103	2103	2104		887.03	2099	2128	2040	2190	2220	2176		-3.496	0.000777232	0.000329363	0.000950301	0.000886209	0.000551001	0.00074233	0.000777232	0.000950301	0.000551001					831.651	80.0113	46.678	75.9646	75.9209
13.898	3		887.77	2102	2102	2102	2104	2103	2106		887.77	2096	2114	2120	2250	2280	2153		-3.492	0.00277	0.00231	0.0028	0.00401	0.00131	0.003	0.00277	0.0028	0.00131					832.133	80.0709	46.5661	76.1271	75.9263
13.9083	3		888.52	2102	2101	2103	2103	2102	2105		888.52	2099	2128	2060	2250	2160	2173		-3.488	0.00169	0.00148	0.00201	0.00224	0.0011	0.00207	0.00169	0.00201	0.0011					832.615	80.1242	46.4286	76.2938	75.9206
13.9186	11		889.26	2102	2102	2102	2104	2103	2105		889.26	2096	2072	2120	2220	2160	2175		-3.484	0.00197	0.00214	0.00259	0.00173	0.00138	0.00203	0.00197	0.00259	0.00138					833.098	80.1709	46.2738	76.4656	75.9181
13.9289	13		890.01	2101	2103	2103	2103	2105	2106		890.01	2102	2156	2040	2250	2280	2195		-3.48	0.0021	0.00148	0.0019	0.00289	0.000929825	0.00152	0.0021	0.0019	0.000929825					833.58	80.2121	46.1306	76.6399	75.9308
13.9393	15		890.75	2101	2103	2101	2102	2103	2103		890.75	2097	2100	2080	2280	2280	2218		-3.476	0.00135	0.00134	0.00121	0.00191	0.000447677	0.00116	0.00135	0.00121	0.000447677					834.062	80.2493	46.0357	76.8115	75.9641
13.9496	19		891.5	2101	2102	2103	2103	2105	2106		891.5	2100	2156	2080	2370	2280	2217		-3.472	0.00123	0.00145	0.00243	0.00219	0.00121	0.00116	0.00123	0.00243	0.00121					834.544	80.283	46.0163	76.9732	76.0152
13.9599	22		892.24	2101	2101	2101	2101	2104	2104		892.24	2096	2114	2060	2250	2220	2260		-3.468	0.00151	0.00124	0.00211	0.00252	0.00107	0.00187	0.00151	0.00211	0.00107					835.026	80.313	46.077	77.1178	76.0752
13.9702	14		892.99	2101	2103	2103	2105	2105	2104		892.99	2100	2142	2040	2370	2340	2278		-3.464	0.00137	0.00178	0.00253	0.0021	0.00127	0.00187	0.00137	0.00253	0.00127					835.508	80.3385	46.1995	77.2403	76.1324
13.9805	8		893.73	2101	2102	2101	2103	2103	2103		893.73	2098	2114	2060	2280	2280	2222		-3.46	0.00107	0.00143	0.00238	0.0021	0.000998678	0.00165	0.00107	0.00238	0.000998678					835.99	80.359	46.354	77.3386	76.1771
13.9908	6		894.48	2101	2103	2102	2105	2106	2105		894.48	2099	2114	2080	2400	2160	2249		-3.456	0.00144	0.00132	0.00216	0.00243	0.0011	0.00174	0.00144	0.00216	0.0011					836.472	80.3751	46.5147	77.4139	76.2047
14.0011	11		895.22	2102	2101	2102	2103	2103	2105		895.22	2098	2156	2000	2370	2340	2212		-3.452	0.00121	0.00104	0.00259	0.00196	0.0011	0.00113	0.00121	0.00259	0.0011					836.955	80.3881	46.6707	77.4702	76.2175
14.0114	16		895.97	2101	2103	2103	2103	2104	2103		895.97	2098	2100	2040	2310	2100	2209		-3.448	0.00133	0.00137	0.00195	0.00191	0.00117	0.00123	0.00133	0.00195	0.00117					837.437	80.4004	46.8256	77.5129	76.2233
14.0218	16		896.71	2101	2101	2102	2105	2103	2106		896.71	2098	2128	2080	2340	2340	2188		-3.444	0.00137	0.0017	0.00222	0.00299	0.00134	0.00197	0.00137	0.00222	0.00134					837.919	80.4136	46.9876	77.5478	76.2328
14.0321	17		897.45	2102	2103	2100	2101	2102	2101		897.45	2096	2128	2040	2280	2040	2235		-3.44	0.00133	0.00148	0.00216	0.00205	0.000964252	0.00152	0.00133	0.00216	0.000964252					838.401	80.4291	47.1575	77.5804	76.2561
14.0424	15		898.2	2102	2103	2103	2104	2105	2105		898.2	2098	2114	2080	2400	2400	2213		-3.436	0.00119	0.00154	0.00185	0.00154	0.000998678	0.001	0.00119	0.00185	0.000998678					838.883	80.4471	47.3202	77.6146	76.2992
14.0527	3		898.94	2102	2102	2102	2101	2101	2102		898.94	2099	2114	2040	2280	2100	2212		-3.432	0.000845811	0.000905756	0.0029	0.000419791	0.00138	0.000548681	0.000845811	0.0029	0.00138					839.365	80.468	47.4485	77.653	76.3633
14.063	0		899.69	2101	2102	2103	2103	2104	2107		899.69	2100	2142	2100	2280	2340	2237		-3.428	0.00144	0.00156	0.00174	0.00224	0.0011	0.00203	0.00144	0.00174	0.0011					839.847	80.492	47.5144	77.6958	76.4435
14.0733	6		900.43	2101	2102	2102	2103	2101	2103		900.43	2098	2142	2060	2310	2220	2246		-3.424	0.00137	0.00167	0.00264	0.00224	0.00107	0.00139	0.00137	0.00264	0.00107					840.329	80.5204	47.5031	77.7412	76.5303
14.0836	12		901.17	2101	2103	2103	2104	2104	2105		901.17	2097	2100	2120	2280	2280	2206		-3.42	0.00142	0.00134	0.0019	0.00243	0.00138	0.00174	0.00142	0.0019	0.00138					840.812	80.5549	47.4203	77.7857	76.6122
14.0939	16		901.92	2102	2102	2103	2103	2102	2104		901.92	2100	2142	2040	2280	2220	2237		-3.416	0.00117	0.00104	0.00243	0.00135	0.00124	0.00129	0.00117	0.00243	0.00124					841.294	80.5966	47.2903	77.8242	76.6776
14.1043	13		902.66	2101	2102	2102	2103	2103	2104		902.66	2096	2114	2100	2220	2220	2281		-3.412	0.000708652	0.0011	0.00158	0.00131	0.00121	0.000806879	0.000708652	0.00158	0.00121					841.776	80.6455	47.1434	77.8514	76.7185
14.1146	5		903.41	2101	2100	2103	2104	2101	2104		903.41	2102	2142	2040	2250	2220	2252		-3.408	0.000982969	0.00113	0.00248	0.00159	0.00121	0.00152	0.000982969	0.00248	0.00121					842.258	80.6996	47.0011	77.8631	76.7326
14.1249	0		904.15	2102	2102	2101	2103	2103	2103		904.15	2098	2100	2060	2190	2280	2300		-3.404	0.00167	0.00165	0.00232	0.00252	0.00117	0.00223	0.00167	0.00232	0.00117					842.74	80.7545	46.8659	77.8574	76.7249
14.1352	0		904.89	2102	2102	2102	2103	2103	2104		904.89	2098	2184	2080	2250	2400	2302		-3.4	0.00135	0.00121	0.00222	0.00261	0.00131	0.00174	0.00135	0.00222	0.00131					843.222	80.8047	46.7223	77.8345	76.707
14.1455	1		905.64	2102	2102	2101	2101	2103	2102		905.64	2099	2142	2080	2190	2220	2297		-3.396	0.00153	0.00159	0.00179	0.00243	0.00107	0.00136	0.00153	0.00179	0.00107					843.704	80.8445	46.5485	77.7971	76.6943
14.1558	19		906.38	2101	2102	2102	2104	2105	2105		906.38	2099	2100	2080	2250	2220	2295		-3.392	0.00174	0.00143	0.00227	0.00215	0.00148	0.00136	0.00174	0.00227	0.00148					844.186	80.869	46.3314	77.7486	76.7022
14.1661	27		907.12	2102	2102	2101	2104	2101	2100		907.12	2098	2156	2060	2190	2340	2278		-3.388	0.00174	0.00121	0.00137	0.00201	0.00127	0.00119	0.00174	0.00137	0.00127					844.668	80.875	46.0765	77.6921	76.7417
14.1764	31		907.87	2101	2102	2102	2107	2103	2104		907.87	2097	2100	2100	2280	2220	2272		-3.384	0.00149	0.00104	0.00127	0.00163	0.00134	0.000935978	0.00149	0.00127	0.00134					845.151	80.8618	45.8074	77.63	76.8158
14.1867	23		908.61	2102	2102	2101	2102	2106	2103		908.61	2100	2156	2080	2310	2280	2212		-3.38	0.00197	0.00137	0.00248	0.00219	0.00165	0.00123	0.00197	0.00248	0.00165					845.633	80.8309	45.5542	77.5626	76.9194
14.1971	11		909.35	2102	2103	2101	2102	2102	2102		909.35	2099	2114	2120	2220	2160	2291		-3.376	0.00215	0.00198	0.0028	0.00326	0.00162	0.00136	0.00215	0.0028	0.00162					846.115	80.7857	45.3387	77.4894	77.041
14.2074	1		910.09	2102	2101	2103	2103	2104	2106		910.09	2099	2142	2040	2250	2340	2304		-3.372	0.00194	0.0014	0.00158	0.00149	0.00145	0.00155	0.00194	0.00158	0.00145					846.597	80.7309	45.1628	77.4093	77.1669
14.2177	0		910.84	2102	2102	2100	2103	2104	2103		910.84	2097	2128	2060	2310	2040	2299		-3.368	0.00091439	0.00060384	0.00106	0.00117	0.00114	0.000710055	0.00091439	0.00106	0.00114					847.079	80.6719	45.0102	77.3213	77.2859
14.228	7		911.58	2102	2101	2103	2105	2105	2104		911.58	2100	2142	2100	2340	2460	2290		-3.364	0.0027	0.00255	0.00227	0.00392	0.00193	0.00261	0.0027	0.00227	0.00193					847.561	80.6137	44.8568	77.2253	77.3926
14.2383	19		912.32	2101	2103	2102	2104	2103	2101		912.32	2101	2156	2060	2220	2160	2260		-3.36	0.00185	0.00134	0.00116	0.00252	0.00138	0.00129	0.00185	0.00116	0.00138					848.043	80.5599	44.6865	77.1215	77.4879
14.2486	22		913.07	2101	2102	2103	2105	2106	2106		913.07	2096	2100	2120	2250	2340	2279		-3.356	0.00224	0.00206	0.00269	0.00289	0.00114	0.00213	0.00224	0.00269	0.00114					848.525	80.5118	44.5007	77.0107	77.5767
14.2589	28		913.81	2102	2102	2102	2103	2103	2102		913.81	2101	2142	2040	2250	2160	2272		-3.352	0.00203	0.00143	0.001	0.00261	0.000998678	0.00126	0.00203	0.001	0.000998678					849.008	80.4667	44.3178	76.8939	77.6647
14.2692	15		914.55	2101	2103	2102	2105	2106	2107		914.55	2097	2100	2140	2280	2160	2234		-3.348	0.00171	0.00107	0.00111	0.00191	0.00051653	0.00132	0.00171	0.00111	0.00051653					849.49	80.4175	44.1611	76.7718	77.7551
14.2796	8		915.29	2102	2102	2103	2104	2099	2104		915.29	2100	2156	2060	2370	2460	2225		-3.344	0.00139	0.00118	0.00238	0.00201	0.000826502	0.00155	0.00139	0.00238	0.000826502					849.972	80.3519	44.0447	76.6445	77.8472
14.2899	4		916.03	2101	2105	2103	2107	2105	2106		916.03	2098	2128	2140	2280	2100	2240		-3.34	0.00187	0.00145	0.00179	0.00289	0.00114	0.00194	0.00187	0.00179	0.00114					850.454	80.2534	43.9624	76.5116	77.9373
14.3002	9		916.78	2102	2102	2105	2103	2103	2107		916.78	2102	2128	2040	2310	2400	2260		-3.336	0.00176	0.00159	0.00206	0.00252	0.00117	0.00168	0.00176	0.00206	0.00117					850.936	80.1025	43.8903	76.3721	78.0212
14.3105	17		917.52	2102	2103	2102	2103	2102	2105		917.52	2098	2100	2080	2220	2220	2261		-3.332	0.00165	0.00145	0.00238	0.00187	0.00145	0.00158	0.00165	0.00238	0.00145					851.418	79.8801	43.7995	76.224	78.0958
14.3208	17		918.26	2102	2101	2105	2105	2102	2105		918.26	2100	2156	2080	2340	2340	2235		-3.328	0.00197	0.00167	0.00179	0.00261	0.00114	0.00168	0.00197	0.00179	0.00114					851.9	79.5716	43.6715	76.0651	78.1607
14.3311	19		919	2101	2103	2101	2102	2102	2105		919	2098	2128	2060	2310	2220	2228		-3.324	0.00181	0.00113	0.00127	0.00182	0.00117	0.00136	0.00181	0.00127	0.00117					852.382	79.1716	43.5093	75.893	78.217
14.3414	22		919.75	2102	2103	2105	2104	2106	2107		919.75	2099	2114	2080	2370	2280	2237		-3.32	0.00203	0.00148	0.00232	0.00168	0.00107	0.00142	0.00203	0.00232	0.00107					852.864	78.6886	43.3354	75.7061	78.2657
14.3517	11		920.49	2102	2103	2103	2103	2103	2104		920.49	2099	2142	2020	2370	2280	2267		-3.316	0.00203	0.00167	0.0019	0.00238	0.00127	0.00174	0.00203	0.0019	0.00127					853.347	78.1478	43.1793	75.5044	78.3055
14.3621	8		921.23	2101	2103	2103	2103	2104	2106		921.23	2097	2100	2100	2370	2100	2300		-3.312	0.00142	0.00143	0.00164	0.00215	0.00124	0.00132	0.00142	0.00164	0.00124					853.829	77.5906	43.0613	75.29	78.3329
14.3724	11		921.97	2102	2102	2103	2105	2105	2105		921.97	2100	2170	2060	2400	2340	2253		-3.308	0.00146	0.00115	0.00127	0.00163	0.00131	0.00103	0.00146	0.00127	0.00131					854.311	77.0702	42.9805	75.0679	78.3427
14.3827	15		922.71	2102	2105	2102	2105	2106	2107		922.71	2098	2114	2040	2280	2220	2302		-3.304	0.00123	0.000795969	0.00222	0.00107	0.00138	0.000806879	0.00123	0.00222	0.00138					854.793	76.6431	42.9153	74.8449	78.3312
14.393	24		923.45	2102	2103	2104	2103	2105	2106		923.45	2097	2156	2120	2460	2340	2292		-3.3	0.00208	0.00151	0.00243	0.00201	0.00141	0.00152	0.00208	0.00243	0.00141					855.275	76.3593	42.8361	74.6297	78.2985
14.4033	21		924.19	2102	2105	2103	2104	2103	2105		924.19	2098	2128	2080	2400	2340	2310		-3.296	0.00194	0.00143	0.00248	0.00252	0.00145	0.00184	0.00194	0.00248	0.00145					855.757	76.2534	42.7215	74.4311	78.2495
14.4136	21		924.94	2103	2103	2106	2105	2105	2107		924.94	2098	2114	2120	2430	2400	2285		-3.292	0.00197	0.00165	0.00275	0.00201	0.00107	0.00152	0.00197	0.00275	0.00107					856.239	76.3377	42.5704	74.2575	78.1938
14.4239	16		925.68	2102	2103	2103	2105	2103	2105		925.68	2099	2156	2020	2400	2280	2276		-3.288	0.00151	0.000741075	0.00248	0.00173	0.00124	0.00148	0.00151	0.00248	0.00124					856.721	76.5994	42.4019	74.1161	78.1432
14.4342	15		926.42	2102	2103	2103	2106	2105	2107		926.42	2100	2114	2100	2460	2160	2286		-3.284	0.00093725	0.000878309	0.00179	0.0014	0.000895355	0.000871428	0.00093725	0.00179	0.000895355					857.203	77.0029	42.245	74.012	78.1082
14.4445	13		927.16	2104	2105	2105	2103	2106	2105		927.16	2101	2156	2040	2430	2340	2273		-3.28	0.000982969	0.00113	0.00275	0.00196	0.00162	0.00123	0.000982969	0.00275	0.00162					857.686	77.4977	42.1224	73.9482	78.0949
14.4549	20		927.9	2102	2104	2105	2106	2107	2108		927.9	2097	2100	2080	2310	2160	2297		-3.276	0.00203	0.00159	0.00253	0.00243	0.00124	0.00197	0.00203	0.00253	0.00124					858.168	78.0285	42.0391	73.9255	78.1046
14.4652	23		928.64	2103	2103	2106	2105	2104	2104		928.64	2099	2170	2040	2460	2340	2251		-3.272	0.00142	0.00104	0.0028	0.00233	0.0011	0.00152	0.00142	0.0028	0.0011					858.65	78.547	41.9811	73.9432	78.1332
14.4755	19		929.38	2101	2105	2104	2107	2108	2110		929.38	2097	2100	2040	2400	2280	2230		-3.268	0.0013	0.00143	0.00164	0.00177	0.0011	0.00161	0.0013	0.00164	0.0011					859.132	79.0193	41.9258	73.9991	78.174
14.4858	4		930.12	2103	2103	2104	2105	2106	2110		930.12	2100	2142	2080	2550	2460	2211		-3.264	0.00158	0.0014	0.00285	0.00233	0.00141	0.00181	0.00158	0.00285	0.00141					859.614	79.429	41.8566	74.0898	78.2199
14.4961	2		930.86	2102	2105	2105	2106	2107	2109		930.86	2098	2114	2060	2430	2340	2213		-3.26	0.00169	0.00173	0.00158	0.00285	0.00145	0.0021	0.00169	0.00158	0.00145					860.096	79.7741	41.7728	74.2105	78.2652
14.5064	0		931.6	2104	2105	2106	2107	2108	2108		931.6	2098	2100	2140	2490	2160	2241		-3.256	0.00101	0.000850863	0.00227	0.00103	0.00127	0.00129	0.00101	0.00227	0.00127					860.578	80.0621	41.6893	74.3548	78.3072
14.5167	5		932.34	2103	2105	2105	2105	2106	2106		932.34	2100	2156	2040	2490	2220	2239		-3.252	0.00181	0.00118	0.00243	0.00149	0.00138	0.00158	0.00181	0.00243	0.00138					861.06	80.3034	41.6268	74.5151	78.3457
14.527	14		933.09	2104	2105	2105	2105	2108	2109		933.09	2097	2114	2120	2520	2160	2322		-3.248	0.00213	0.00159	0.00243	0.00219	0.002	0.00152	0.00213	0.00243	0.002					861.543	80.5076	41.5972	74.6825	78.383
14.5374	22		933.83	2103	2104	2102	2107	2104	2107		933.83	2099	2170	2080	2430	2400	2315		-3.244	0.00199	0.00104	0.00148	0.00168	0.000895355	0.00113	0.00199	0.00148	0.000895355					862.025	80.6809	41.5944	74.8487	78.4232
14.5477	20		934.57	2103	2103	2106	2108	2110	2110		934.57	2097	2128	2080	2400	2100	2372		-3.24	0.000640073	0.000494053	0.00216	0.000839567	0.000964252	0.000580956	0.000640073	0.00216	0.000964252					862.507	80.827	41.5962	75.0065	78.471
14.558	15		935.31	2103	2104	2105	2107	2106	2109		935.31	2100	2156	2060	2460	2340	2352		-3.236	0.00261	0.00236	0.00285	0.0041	0.00121	0.0029	0.00261	0.00285	0.00121					862.989	80.9487	41.5757	75.1506	78.5309
14.5683	9		936.05	2102	2106	2106	2109	2109	2111		936.05	2099	2142	2040	2370	2160	2374		-3.232	0.00155	0.00145	0.00201	0.00168	0.00121	0.00194	0.00155	0.00201	0.00121					863.471	81.0487	41.5165	75.278	78.605
14.5786	3		936.79	2103	2105	2105	2107	2107	2109		936.79	2102	2128	2120	2430	2340	2362		-3.228	0.00222	0.00203	0.00269	0.00299	0.00148	0.00171	0.00222	0.00269	0.00148					863.953	81.1302	41.4216	75.3871	78.6921
14.5889	2		937.53	2102	2106	2105	2108	2109	2109		937.53	2099	2156	2060	2310	2280	2365		-3.224	0.0019	0.00195	0.001	0.00252	0.000723178	0.00126	0.0019	0.001	0.000723178					864.435	81.1972	41.3132	75.4775	78.7867
14.5992	0		938.27	2104	2103	2107	2108	2109	2110		938.27	2096	2128	2160	2340	2400	2363		-3.22	0.00158	0.00124	0.00137	0.00182	0.00117	0.00132	0.00158	0.00137	0.00117					864.917	81.2527	41.2203	75.55	78.8795
14.6096	0		939.01	2104	2107	2105	2108	2107	2107		939.01	2101	2184	2080	2370	2340	2337		-3.216	0.00121	0.00126	0.00195	0.00154	0.00114	0.00132	0.00121	0.00195	0.00114					865.399	81.2992	41.1643	75.6064	78.9591
14.6199	12		939.75	2103	2105	2106	2108	2111	2110		939.75	2096	2100	2100	2280	2220	2323		-3.212	0.00158	0.00143	0.00174	0.00196	0.000964252	0.00165	0.00158	0.00174	0.000964252					865.882	81.3385	41.1475	75.6493	79.0148
14.6302	15		940.49	2103	2106	2106	2106	2106	2107		940.49	2099	2170	2080	2220	2280	2316		-3.208	0.00162	0.00151	0.00185	0.00233	0.000929825	0.00158	0.00162	0.00185	0.000929825					866.364	81.372	41.1535	75.6823	79.0404
14.6405	15		941.23	2104	2105	2106	2109	2110	2112		941.23	2099	2100	2120	2190	2160	2277		-3.204	0.00128	0.0014	0.00216	0.00233	0.00172	0.00142	0.00128	0.00216	0.00172					866.846	81.401	41.1581	75.7089	79.0352
14.6508	22		941.96	2104	2107	2106	2106	2107	2110		941.96	2099	2142	2060	2340	2340	2258		-3.2	0.00142	0.00134	0.000897525	0.00289	0.00121	0.00126	0.00142	0.000897525	0.00121					867.328	81.4269	41.1436	75.7315	79.0045
14.6611	20		942.7	2104	2107	2105	2109	2112	2112		942.7	2099	2128	2060	2280	2280	2272		-3.196	0.00133	0.00132	0.00195	0.00131	0.00121	0.00116	0.00133	0.00195	0.00121					867.81	81.4502	41.1084	75.7504	78.9571
14.6714	24		943.44	2105	2106	2107	2108	2107	2112		943.44	2100	2142	2100	2400	2220	2330		-3.192	0.00155	0.00132	0.00206	0.00173	0.00158	0.00187	0.00155	0.00206	0.00158					868.292	81.4705	41.0663	75.7638	78.9021
14.6817	14		944.18	2104	2106	2106	2111	2111	2113		944.18	2099	2128	2040	2280	2400	2279		-3.188	0.00162	0.00156	0.00158	0.00196	0.00127	0.00171	0.00162	0.00158	0.00127					868.774	81.4859	41.0368	75.7684	78.8467
14.6921	12		944.92	2105	2106	2107	2108	2109	2115		944.92	2097	2142	2080	2370	2040	2350		-3.184	0.00123	0.00134	0.00164	0.00257	0.00189	0.00203	0.00123	0.00164	0.00189					869.256	81.4942	41.0313	75.7608	78.7941
14.7024	17		945.66	2103	2107	2107	2110	2110	2113		945.66	2098	2170	2080	2280	2220	2323		-3.18	0.00144	0.00151	0.00137	0.00215	0.00145	0.00171	0.00144	0.00137	0.00145					869.739	81.494	41.0443	75.7388	78.7446
14.7127	6		946.4	2106	2106	2107	2110	2108	2113		946.4	2098	2114	2060	2340	2280	2362		-3.176	0.00093725	0.000850863	0.00285	0.00131	0.00138	0.000806879	0.00093725	0.00285	0.00138					870.221	81.486	41.0561	75.7024	78.6973
14.723	0		947.14	2103	2107	2106	2110	2110	2112		947.14	2099	2128	2080	2370	2520	2320		-3.172	0.00167	0.00159	0.00343	0.00308	0.00152	0.00207	0.00167	0.00343	0.00152					870.703	81.4732	41.0434	75.6536	78.6521
14.7333	0		947.88	2105	2106	2107	2108	2110	2117		947.88	2099	2170	2020	2220	2220	2354		-3.168	0.00176	0.00151	0.00317	0.00271	0.00152	0.00168	0.00176	0.00317	0.00152					871.185	81.4607	40.994	75.5961	78.612
14.7436	6		948.62	2105	2107	2106	2109	2109	2109		948.62	2100	2128	2100	2310	2400	2330		-3.164	0.0016	0.00156	0.00248	0.00261	0.00158	0.00168	0.0016	0.00248	0.00158					871.667	81.4534	40.9147	75.5336	78.5814
14.7539	18		949.36	2104	2105	2109	2110	2114	2114		949.36	2099	2156	2060	2340	2280	2342		-3.16	0.00151	0.00118	0.00311	0.00168	0.000860928	0.00142	0.00151	0.00311	0.000860928					872.149	81.4548	40.8297	75.4694	78.5657
14.7642	23		950.09	2105	2106	2108	2110	2108	2113		950.09	2100	2114	2120	2370	2220	2406		-3.156	0.000640073	0.000988097	0.00306	0.00093285	0.00152	0.0011	0.000640073	0.00306	0.00152					872.631	81.4655	40.7685	75.4059	78.5684
14.7745	25		950.83	2105	2108	2107	2110	2111	2114		950.83	2099	2184	2040	2340	2400	2392		-3.152	0.000777232	0.00104	0.00407	0.00117	0.00165	0.00126	0.000777232	0.00407	0.00165					873.113	81.4831	40.7504	75.3452	78.5889
14.7849	18		951.57	2105	2106	2108	2110	2109	2115		951.57	2096	2128	2140	2370	2160	2400		-3.148	0.00201	0.00151	0.0038	0.00233	0.00141	0.00249	0.00201	0.0038	0.00141					873.596	81.5037	40.774	75.2901	78.6231
14.7952	3		952.31	2105	2108	2107	2110	2111	2113		952.31	2100	2170	2000	2400	2340	2427		-3.144	0.0011	0.00129	0.00359	0.00229	0.00176	0.00136	0.0011	0.00359	0.00176					874.078	81.5238	40.8183	75.244	78.6639
14.8055	0		953.05	2106	2105	2109	2110	2111	2114		953.05	2097	2156	2080	2460	2160	2416		-3.14	0.00107	0.0011	0.00333	0.00182	0.00145	0.00123	0.00107	0.00333	0.00145					874.56	81.5414	40.854	75.2114	78.7033
14.8158	0		953.79	2104	2107	2107	2109	2109	2112		953.79	2100	2142	2100	2490	2460	2449		-3.136	0.00126	0.00124	0.00322	0.00219	0.00141	0.00107	0.00126	0.00322	0.00141					875.042	81.5572	40.8591	75.1967	78.735
14.8261	0		954.52	2105	2106	2109	2110	2114	2115		954.52	2098	2170	2060	2490	2280	2447		-3.132	0.00171	0.00159	0.0029	0.00224	0.0011	0.00174	0.00171	0.0029	0.0011					875.524	81.5731	40.8295	75.2028	78.7546
14.8364	0		955.26	2105	2109	2107	2108	2111	2112		955.26	2101	2142	2060	2580	2400	2477		-3.128	0.000685793	0.00107	0.00296	0.00159	0.000964252	0.00119	0.000685793	0.00296	0.000964252					876.006	81.591	40.7795	75.2306	78.7604
14.8467	0		956	2106	2105	2109	2111	2113	2112		956	2099	2170	2040	2580	2340	2515		-3.124	0.00112	0.00132	0.00385	0.00229	0.00158	0.00126	0.00112	0.00385	0.00158					876.488	81.6113	40.7323	75.2784	78.7527
14.857	7		956.74	2104	2107	2107	2108	2106	2112		956.74	2098	2184	2120	2610	2040	2603		-3.12	0.00169	0.00151	0.00385	0.00275	0.00176	0.00145	0.00169	0.00385	0.00176					876.97	81.6322	40.7069	75.3429	78.7332
14.8674	11		957.48	2104	2106	2106	2108	2111	2111		957.48	2101	2184	2080	2730	2340	2615		-3.116	0.00144	0.00154	0.00301	0.00201	0.00103	0.00132	0.00144	0.00301	0.00103					877.452	81.65	40.7076	75.4206	78.7053
14.8777	19		958.21	2105	2105	2106	2108	2109	2112		958.21	2097	2170	2120	2760	2220	2646		-3.112	0.000502915	0.000686181	0.00333	0.000792925	0.000757604	0.000839154	0.000502915	0.00333	0.000757604					877.934	81.6614	40.724	75.509	78.6739
14.888	21		958.95	2103	2107	2105	2110	2110	2111		958.95	2099	2226	2100	2820	2460	2647		-3.108	0.00208	0.00242	0.00428	0.00378	0.00155	0.00307	0.00208	0.00428	0.00155					878.417	81.6639	40.7398	75.6073	78.6456
14.8983	17		959.69	2104	2106	2107	2107	2109	2110		959.69	2099	2184	2060	2880	2220	2681		-3.104	0.00139	0.00121	0.00322	0.00229	0.00162	0.00116	0.00139	0.00322	0.00162					878.899	81.6578	40.7447	75.7154	78.627
14.9086	10		960.43	2103	2106	2104	2108	2107	2109		960.43	2100	2156	2140	3030	2220	2708		-3.1	0.00206	0.00198	0.00364	0.00285	0.00176	0.00252	0.00206	0.00364	0.00176					879.381	81.6453	40.7425	75.8327	78.6235
14.9189	5		961.16	2104	2105	2106	2108	2109	2113		961.16	2100	2226	2080	3120	2220	2841		-3.096	0.00128	0.00156	0.00296	0.00243	0.000792075	0.00136	0.00128	0.00296	0.000792075					879.863	81.63	40.7495	75.9565	78.6364
14.9292	1		961.9	2102	2106	2104	2105	2105	2108		961.9	2098	2198	2100	3150	2340	2935		-3.092	0.00144	0.000933203	0.00185	0.00201	0.000895355	0.00126	0.00144	0.00185	0.000895355					880.345	81.6154	40.7855	76.0818	78.6619
14.9395	0		962.64	2102	2105	2103	2106	2110	2110		962.64	2100	2282	2080	3270	2280	3041		-3.088	0.0011	0.00107	0.00327	0.00187	0.000826502	0.00161	0.0011	0.00327	0.000826502					880.827	81.604	40.8607	76.2017	78.6915
14.9498	0		963.38	2102	2105	2104	2105	2107	2106		963.38	2098	2254	2100	3450	2160	3248		-3.084	0.00137	0.00132	0.0029	0.00233	0.00141	0.00174	0.00137	0.0029	0.00141					881.309	81.5966	40.9686	76.3095	78.7141
14.9602	4		964.11	2104	2105	2105	2105	2105	2106		964.11	2102	2324	2060	3600	2400	3389		-3.08	0.00137	0.00137	0.00232	0.00285	0.00124	0.00168	0.00137	0.00232	0.00124					881.791	81.593	41.0881	76.4005	78.7205
14.9705	8		964.85	2102	2105	2103	2105	2105	2108		964.85	2098	2268	2100	3630	2160	3514		-3.076	0.00105	0.00151	0.0028	0.00196	0.000895355	0.00161	0.00105	0.0028	0.000895355					882.274	81.5921	41.1946	76.4727	78.7066
14.9808	12		965.59	2103	2103	2103	2105	2107	2104		965.59	2101	2338	2160	3960	2340	3609		-3.072	0.00126	0.0014	0.00253	0.00205	0.00121	0.00126	0.00126	0.00253	0.00121					882.756	81.5929	41.2731	76.5273	78.6758
14.9911	9		966.32	2102	2102	2103	2104	2104	2107		966.32	2099	2352	2060	3900	2280	3680		-3.068	0.00117	0.00126	0.00296	0.00196	0.00103	0.00126	0.00117	0.00296	0.00103					883.238	81.5944	41.3261	76.5666	78.637
15.0014	7		967.06	2102	2105	2101	2105	2102	2104		967.06	2100	2338	2140	4200	2400	3848		-3.064	0.00114	0.00162	0.00306	0.00159	0.00114	0.00119	0.00114	0.00306	0.00114					883.72	81.5957	41.3721	76.593	78.6019
15.0117	5		967.8	2102	2102	2102	2105	2103	2109		967.8	2101	2394	2100	4320	2460	3998		-3.06	0.00146	0.00189	0.00275	0.00229	0.00141	0.00174	0.00146	0.00275	0.00141					884.202	81.5957	41.4348	76.6074	78.5796
15.022	1		968.53	2101	2103	2103	2104	2103	2102		968.53	2099	2366	2120	4680	2280	4272		-3.056	0.00114	0.00121	0.00259	0.00247	0.00103	0.00145	0.00114	0.00259	0.00103					884.684	81.5935	41.5302	76.6096	78.5734
15.0323	5		969.27	2102	2101	2103	2105	2105	2105		969.27	2101	2464	2120	4800	2460	4414		-3.052	0.00126	0.00156	0.00243	0.0014	0.000654281	0.00161	0.00126	0.00243	0.000654281					885.166	81.5884	41.6574	76.5986	78.579
15.0427	10		970.01	2101	2103	2102	2103	2103	2105		970.01	2102	2492	2140	5040	2340	4706		-3.048	0.000845811	0.00060384	0.00264	0.00126	0.00145	0.000613231	0.000845811	0.00264	0.00145					885.648	81.5809	41.8005	76.5745	78.5871
15.053	13		970.74	2102	2102	2102	2105	2105	2107		970.74	2102	2520	2160	5430	2580	4936		-3.044	0.00174	0.00134	0.00311	0.00252	0.00131	0.00181	0.00174	0.00311	0.00131					886.13	81.5721	41.938	76.5393	78.5873
15.0633	9		971.48	2102	2105	2105	2104	2104	2106		971.48	2101	2562	2120	5670	2340	5254		-3.04	0.00146	0.00137	0.00243	0.00233	0.00138	0.00181	0.00146	0.00243	0.00138					886.613	81.5641	42.056	76.4973	78.5732
15.0736	4		972.22	2102	2103	2102	2106	2108	2107		972.22	2102	2548	2160	5700	2700	5491		-3.036	0.00185	0.00156	0.00306	0.00229	0.00117	0.00113	0.00185	0.00306	0.00117					887.095	81.5585	42.1562	76.4544	78.5444
15.0839	2		972.95	2103	2105	2105	2105	2106	2108		972.95	2105	2674	2160	5910	2340	5784		-3.032	0.0013	0.000686181	0.00275	0.00224	0.000723178	0.00113	0.0013	0.00275	0.000723178					887.577	81.5564	42.2551	76.4167	78.5068
15.0942	1		973.69	2103	2106	2103	2106	2108	2107		973.69	2102	2632	2260	6300	2520	6088		-3.028	0.00091439	0.00107	0.00264	0.00168	0.00103	0.000871428	0.00091439	0.00264	0.00103					888.059	81.557	42.3744	76.3897	78.4693
15.1045	0		974.42	2105	2106	2107	2107	2106	2111		974.42	2102	2772	2160	6480	2820	6349		-3.024	0.00091439	0.000768522	0.0028	0.00168	0.00127	0.00119	0.00091439	0.0028	0.00127					888.541	81.5585	42.5286	76.3776	78.4397
15.1149	0		975.16	2103	2106	2105	2105	2110	2108		975.16	2101	2702	2240	6540	2580	6637		-3.02	0.00171	0.00173	0.00238	0.00271	0.00121	0.00187	0.00171	0.00238	0.00121					889.023	81.5584	42.7169	76.3829	78.4206
15.1252	8		975.9	2103	2105	2105	2105	2108	2108		975.9	2108	2870	2180	6780	2820	6934		-3.016	0.00162	0.00148	0.00296	0.00219	0.00124	0.00139	0.00162	0.00296	0.00124					889.505	81.5544	42.9232	76.4071	78.4093
15.1355	10		976.63	2102	2105	2102	2104	2104	2107		976.63	2105	2800	2220	6960	2760	7283		-3.012	0.00123	0.00154	0.00195	0.00243	0.000998678	0.00129	0.00123	0.00195	0.000998678					889.987	81.546	43.1262	76.4514	78.3982
15.1458	7		977.37	2103	2102	2102	2104	2107	2104		977.37	2107	2856	2280	7470	3000	7641		-3.008	0.00112	0.00132	0.00253	0.00187	0.00138	0.000968253	0.00112	0.00253	0.00138					890.47	81.5339	43.3105	76.5162	78.379
15.1561	5		978.1	2102	2103	2102	2103	2104	2105		978.1	2106	2954	2240	7290	2700	7919		-3.004	0.00171	0.0017	0.00211	0.00243	0.000998678	0.00155	0.00171	0.00211	0.000998678					890.952	81.5204	43.4747	76.6009	78.3464
15.1664	0		978.84	2102	2103	2102	2104	2102	2101		978.84	2106	2996	2300	7740	3000	8287		-3	0.000845811	0.000823416	0.00179	0.00196	0.000688751	0.000839154	0.000845811	0.00179	0.000688751					891.434	81.5081	43.631	76.703	78.3003
15.1767	0		979.57	2102	2103	2101	2102	2100	2104		979.57	2107	3080	2260	7710	3120	8414		-2.996	0.00185	0.00104	0.0029	0.0021	0.00145	0.00116	0.00185	0.0029	0.00145					891.916	81.4988	43.7969	76.8182	78.2461
15.187	0		980.31	2101	2102	2102	2102	2105	2100		980.31	2105	2996	2340	7920	2820	8651		-2.992	0.00197	0.00118	0.00259	0.00224	0.00131	0.00148	0.00197	0.00259	0.00131					892.398	81.4936	43.9849	76.9401	78.1922
15.1973	0		981.05	2101	2102	2103	2104	2101	2104		981.05	2109	3066	2300	7740	3060	8707		-2.988	0.00171	0.00154	0.00201	0.00173	0.000895355	0.00132	0.00171	0.00201	0.000895355					892.88	81.492	44.1945	77.0623	78.1468
15.2077	2		981.78	2102	2102	2101	2103	2100	2101		981.78	2105	3052	2320	7890	2820	8702		-2.984	0.000571494	0.000631287	0.00195	0.000746283	0.000688751	0.000580956	0.000571494	0.00195	0.000688751					893.362	81.4927	44.4128	77.1791	78.1154
15.218	0		982.52	2101	2103	2103	2103	2103	2104		982.52	2108	3010	2340	7740	3120	8713		-2.98	0.00229	0.00236	0.00327	0.00382	0.00117	0.00294	0.00229	0.00327	0.00117					893.844	81.4941	44.6215	77.2877	78.098
15.2283	0		983.25	2100	2102	2102	2101	2100	2103		983.25	2105	3080	2280	7800	2940	8731		-2.976	0.00107	0.00134	0.00238	0.00219	0.00107	0.00148	0.00107	0.00238	0.00107					894.327	81.4947	44.8072	77.3877	78.0905
15.2386	0		983.99	2102	2102	2102	2104	2104	2104		983.99	2107	3052	2340	7860	3060	8841		-2.972	0.00206	0.00189	0.00322	0.00331	0.00176	0.00249	0.00206	0.00322	0.00176					894.809	81.4933	44.9665	77.4812	78.0866
15.2489	2		984.72	2100	2102	2102	2101	2100	2101		984.72	2105	3080	2280	7740	3120	8860		-2.968	0.00187	0.00145	0.00164	0.00243	0.000619854	0.00074233	0.00187	0.00164	0.000619854					895.291	81.4891	45.1061	77.5708	78.0794
15.2592	2		985.46	2101	2100	2101	2103	2102	2104		985.46	2104	3080	2340	7860	3000	8877		-2.964	0.00162	0.00115	0.00195	0.00201	0.000723178	0.00139	0.00162	0.00195	0.000723178					895.773	81.482	45.2354	77.6589	78.0636
15.2695	13		986.19	2100	2103	2102	2100	2100	2102		986.19	2107	3080	2280	7620	3120	8859		-2.96	0.00153	0.00137	0.00206	0.00182	0.000619854	0.00136	0.00153	0.00206	0.000619854					896.255	81.4722	45.3576	77.7466	78.0375
15.2798	14		986.92	2101	2102	2100	2102	2102	2102		986.92	2105	3066	2340	7470	2880	8732		-2.956	0.00194	0.00145	0.00216	0.00233	0.000688751	0.00181	0.00194	0.00216	0.000688751					896.737	81.4606	45.4649	77.8331	78.0021
15.2902	13		987.66	2102	2101	2102	2101	2100	2103		987.66	2106	3038	2300	7440	2880	8637		-2.952	0.00162	0.00129	0.00206	0.00266	0.000792075	0.00187	0.00162	0.00206	0.000792075					897.219	81.4487	45.54	77.9171	77.9614
15.3005	12		988.39	2100	2101	2099	2102	2101	2103		988.39	2102	2996	2260	7230	2760	8507		-2.948	0.00158	0.00118	0.00169	0.00275	0.00121	0.00155	0.00158	0.00169	0.00121					897.701	81.4376	45.5638	77.9963	77.9209
15.3108	6		989.13	2102	2101	2102	2102	2102	2104		989.13	2105	2996	2280	7080	3180	8665		-2.944	0.00169	0.00113	0.0019	0.00219	0.00103	0.00132	0.00169	0.0019	0.00103					898.183	81.428	45.5249	78.0691	77.887
15.3211	5		989.86	2100	2101	2100	2102	2102	2103		989.86	2104	2968	2260	6780	2820	8364		-2.94	0.00165	0.00154	0.00222	0.00187	0.00114	0.00132	0.00165	0.00222	0.00114					898.665	81.4192	45.4252	78.1341	77.8655
15.3314	1		990.6	2102	2101	2102	2102	2103	2101		990.6	2107	2954	2260	6690	2880	7739		-2.936	0.00185	0.00107	0.00222	0.00154	0.00114	0.00145	0.00185	0.00222	0.00114					899.148	81.4092	45.2782	78.1907	77.861
15.3417	0		991.33	2100	2102	2100	2101	2099	2101		991.33	2107	2912	2240	6480	2820	6769		-2.932	0.00155	0.00151	0.00253	0.00219	0.000723178	0.00178	0.00155	0.00253	0.000723178					899.63	81.3952	45.1027	78.2383	77.8756
15.352	4		992.07	2102	2100	2102	2102	2101	2100		992.07	2105	2828	2220	6510	2640	5678		-2.928	0.00183	0.00148	0.00211	0.00219	0.0011	0.00194	0.00183	0.00211	0.0011					900.112	81.3745	44.9123	78.2771	77.9086
15.3623	4		992.8	2102	2103	2103	2105	2103	2106		992.8	2106	2226	2180	2400	2700	4501		-2.924	0.0011	0.000933203	0.00153	0.00112	0.000688751	0.000839154	0.0011	0.00153	0.000688751					900.594	81.3458	44.7104	78.3072	77.9556
15.3727	10		993.53	2101	2100	2099	2100	2098	2098		993.53	2102	2184	2140	2160	2280	3450		-2.92	0.00119	0.000631287	0.00238	0.000839567	0.00124	0.000968253	0.00119	0.00238	0.00124					901.076	81.3098	44.4905	78.3294	78.01
15.383	15		994.27	2098	2100	2098	2099	2098	2100		994.27	2098	2100	2040	2190	2340	2534		-2.916	0.00224	0.00154	0.00206	0.00243	0.00114	0.00158	0.00224	0.00206	0.00114					901.558	81.269	44.2436	78.3443	78.0637
15.3933	11		995	2101	2100	2099	2097	2098	2097		995	2098	2156	2120	2190	2340	1986		-2.912	0.00199	0.00121	0.0028	0.00177	0.00134	0.00152	0.00199	0.0028	0.00134					902.04	81.2273	43.9676	78.3523	78.1087
15.4036	9		995.73	2099	2100	2099	2102	2099	2103		995.73	2100	2114	2060	2190	2280	1854		-2.908	0.00194	0.00118	0.00232	0.00219	0.00169	0.0011	0.00194	0.00232	0.00169					902.523	81.1878	43.6723	78.353	78.1381
15.4139	2		996.47	2101	2101	2101	2098	2099	2095		996.47	2097	2128	2020	2130	2100	1681		-2.904	0.00155	0.00107	0.00264	0.00177	0.00131	0.00136	0.00155	0.00264	0.00131					903.005	81.1525	43.3781	78.3453	78.1475
15.4242	0		997.2	2099	2101	2100	2101	2099	2102		997.2	2097	2086	2080	2070	2460	1880		-2.9	0.0013	0.000658734	0.00232	0.00112	0.000792075	0.00107	0.0013	0.00232	0.000792075					903.487	81.1219	43.1071	78.3266	78.1352
15.4345	0		997.94	2101	2100	2101	2101	2101	2100		997.94	2097	2142	2020	2220	2160	2395		-2.896	0.00126	0.00102	0.0028	0.00159	0.00145	0.001	0.00126	0.0028	0.00145					903.969	81.0949	42.8732	78.2945	78.1021
15.4448	0		998.67	2100	2100	2099	2101	2097	2098		998.67	2100	2114	2080	2100	2340	3204		-2.892	0.00206	0.00176	0.00259	0.00252	0.000998678	0.00226	0.00206	0.00259	0.000998678					904.451	81.0705	42.6755	78.2462	78.0512
15.4551	6		999.4	2100	2101	2102	2101	2100	2102		999.4	2098	2100	2000	2220	2280	4228		-2.888	0.00176	0.00165	0.00243	0.00266	0.00145	0.00178	0.00176	0.00243	0.00145					904.933	81.0483	42.4997	78.1804	77.9871
15.4655	11		1000.14	2100	2102	2103	2101	2100	2100		1000.14	2103	2898	2280	6300	2820	5193		-2.884	0.0013	0.00104	0.00174	0.00196	0.000723178	0.00152	0.0013	0.00174	0.000723178					905.415	81.0288	42.3272	78.097	77.9156
15.4758	4		1000.87	2102	2101	2101	2103	2102	2099		1000.87	2104	2758	2260	6180	2580	6369		-2.88	0.00158	0.00132	0.00179	0.00173	0.00124	0.00152	0.00158	0.00179	0.00124					905.897	81.0131	42.146	77.9981	77.8423
15.4861	6		1001.6	2101	2102	2099	2101	2101	2105		1001.6	2103	2842	2200	5940	2640	6819		-2.876	0.00181	0.0014	0.00201	0.00299	0.00121	0.00184	0.00181	0.00201	0.00121					906.379	81.0018	41.9572	77.8873	77.7722
[truncated: 7,226 more rows]

## Sheet: Fig.S10-S17
Fig. S10a				Fig. S10b				Fig. S11				Fig. S12a								Fig. S12b									Fig. S13							Fig. S14a							Fig. S14b
[truncated: 1,001 more rows]
[truncated: 27 more columns]

[truncated: 2 more sheets: Fig.S18-S21, Fig.S22-S24]
